# Supplementary material for: Cell death mechanisms of the anti-cancer drug etoposide on human cardiomyocytes isolated from pluripotent stem cells
Source: Arch Toxicol. 2018 Feb 3;92(4):1507–24. doi: 10.1007/s00204-018-2170-7 (PMC5882643; doi:10.1007/s00204-018-2170-7)
Supplement: Supplementary file 1 — Supplementary material 1 (XLS 471 KB) [file 204_2018_2170_MOESM1_ESM.xls]

## Sheet: Tabelle1
													GO terms					KEGG Pathway
Downregulated Genes					miRWalk predicted gene targets								Term	Count	PValue	Genes		Term	Count	PValue	Genes
	Etoposide (µM)				has-miR-486-3p	hsa-miR-34c-5p	hsa-miR-4423-3p	has-miR-182-5p	hsa-miR-139-3p		Common Genes		GO:0006936~muscle contraction	8	7.90021e-10	DES, MYOM2, MYL3, ARG2, KCNN2, MYH7, ATP1A2, GJA5		hsa04260:Cardiac muscle contraction	4	9.84506e-05	MYL3, COX6A2, MYH7, ATP1A2
Gene name	10	15	30		ANGPTL2	BTG4	RAB1A	CNPY2	ZCCHC5		ATP1A2		GO:0003012~muscle system process	8	3.21807e-09	DES, MYOM2, MYL3, ARG2, KCNN2, MYH7, ATP1A2, GJA5		hsa04261:Adrenergic signaling in cardiomyocytes	3	0.0144811	MYL3, MYH7, ATP1A2
ATP1A2	-1.1943	-1.3363	-2.09767		TCEANC	RNF25	WNT2	GNPDA2	FABP9		COX6A2		GO:0030048~actin filament-based movement	6	2.10786e-08	DES, MYL3, KCNN2, MYH7, ATP1A2, GJA5		hsa00330:Arginine and proline metabolism	2	0.0633052	CKM, ARG2
CASQ2	-0.627533	-1.5121	-3.2301		TRAPPC2L	DEXI	MCU	MUC22	FSTL1		DES		GO:0006941~striated muscle contraction	6	5.71149e-08	MYL3, ARG2, KCNN2, MYH7, ATP1A2, GJA5		hsa04976:Bile secretion	2	0.0864106	KCNN2, ATP1A2
COX6A2	-1.3264	-1.64943	-3.59427		AGPAT5	DNAJC13	DEFA1	ALG9	F13A1		FHL2		GO:0008016~regulation of heart contraction	6	3.60508e-07	DES, MYL3, KCNN2, MYH7, ATP1A2, GJA5		hsa05410:Hypertrophic cardiomyopathy (HCM)	2	0.0971774	DES, MYL3
DES	-1.50903	-1.69167	-3.19527		PKMYT1	XPOT	DEFA3	CBLN2	ZC3H4		KCNN2		GO:0070252~actin-mediated cell contraction	5	5.65016e-07	DES, MYL3, KCNN2, MYH7, GJA5
DMD	-1.48597	-1.56773	-2.0896		ISYNA1	MSRA	TAS2R13	C7orf73	FAM181A		LDB3		GO:0060048~cardiac muscle contraction	5	1.17463e-06	MYL3, KCNN2, MYH7, ATP1A2, GJA5
FHL2	-1.35837	-1.65837	-3.7273		KLF13	TBX22	BBS5	HHIP	BPIFA3		MYH7		GO:1903522~regulation of blood circulation	6	1.25815e-06	DES, MYL3, KCNN2, MYH7, ATP1A2, GJA5
IRX4	-1.4083	-1.4063	-1.7622		SLC2A4RG	AHNAK2	DEFA1B	CETN1	PIM1		MYOM2		GO:0030029~actin filament-based process	7	3.01953e-06	DES, MYL3, KCNN2, LDB3, MYH7, ATP1A2, GJA5
KCNN2	-1.40403	-1.7081	-2.69407		TRIO	KCNK3	DRG1	ATRIP	CMC4		NRAP		GO:0044057~regulation of system process	6	1.58813e-05	DES, MYL3, KCNN2, MYH7, ATP1A2, GJA5
LDB3	-0.494733	-1.17397	-1.76487		NXPH2	PALD1	ZNF729	UMPS	NKX2-8		MYL3		GO:0008015~blood circulation	6	1.61887e-05	DES, MYL3, KCNN2, MYH7, ATP1A2, GJA5
MYH7	-1.59987	-1.58817	-3.8119		MGLL	DLGAP2	PHLPP2	ARAF	CENPN		ARG2		GO:0003013~circulatory system process	6	1.68175e-05	DES, MYL3, KCNN2, MYH7, ATP1A2, GJA5
MYL2	0.298833	-1.27463	-3.23657		GRTP1	TMIGD2	GLB1	IL19	KNSTRN		CKM		GO:0060047~heart contraction	5	1.99645e-05	MYL3, KCNN2, MYH7, ATP1A2, GJA5
MYOM2	-1.3507	-1.50907	-2.1267		SLC34A3	CDKL5	ZNF99	C8A	EVI2A		GJA5		GO:0003015~heart process	5	2.09426e-05	MYL3, KCNN2, MYH7, ATP1A2, GJA5
NRAP	1.34497	1.29343	-1.85307		CBX4	FAM120C	SH3D19	DACH1	ZKSCAN4		PYGM		GO:0006942~regulation of striated muscle contraction	4	2.85724e-05	MYL3, MYH7, ATP1A2, GJA5
RYR2	-1.7009	-1.74393	-2.49907		TBR1	LCA5	EBP	ATPIF1	MTCP1				GO:0003206~cardiac chamber morphogenesis	4	7.10577e-05	MYL3, FHL2, MYH7, GJA5
SLC8A1	-1.51243	-1.62213	-2.6456		GNG13	ATP5S	WDR6	OR13F1	PVRIG				GO:0006937~regulation of muscle contraction	4	0.000147761	MYL3, MYH7, ATP1A2, GJA5
TCAP	1.25057	-0.335167	-2.10537		SMIM7	SMIM11	NAA40	SLC6A13	HHIPL2				GO:0003205~cardiac chamber development	4	0.000159643	MYL3, FHL2, MYH7, GJA5
ACTA1	-1.7226	-1.99653	-3.34927		GPD1	RGS16	CSF3	CUBN	CNTROB				GO:0003008~system process	8	0.000161582	DES, MYOM2, MYL3, ARG2, KCNN2, MYH7, ATP1A2, GJA5
ERBB3	-1.5465	-1.92787	-2.26497		KCNN2	NAV2	PPWD1	GSTO1	C12orf50				GO:0002026~regulation of the force of heart contraction	3	0.000175147	MYL3, MYH7, ATP1A2
MYL3	-1.59843	-1.98103	-5.0993		FBXW5	SLC9B2	OR10A5	HDDC3	JOSD2				GO:0048738~cardiac muscle tissue development	4	0.000273323	MYL3, FHL2, MYH7, GJA5
ARG2	-2.33147	-2.25093	-2.2573		JMJD8	CDC7	PPARG	UBXN1	NUDT17				GO:0086009~membrane repolarization	3	0.000307491	KCNN2, ATP1A2, GJA5
CKM	-1.90607	-2.58187	-5.02363		LAPTM5	FANCD2	C14orf166B	PCYOX1L	PRG4				GO:0033275~actin-myosin filament sliding	3	0.000324445	DES, MYL3, MYH7
GJA5	-1.9354	-1.97397	-2.30743		GPRIN2	DOLK	FGF6	WDR83	LEPREL4				GO:0030049~muscle filament sliding	3	0.000324445	DES, MYL3, MYH7
PDK1	-1.82143	-1.9578	-2.17097		CCDC106	UTP3	ABCC3	FAM71E1	GDPD2				GO:0090257~regulation of muscle system process	4	0.000328441	MYL3, MYH7, ATP1A2, GJA5
PYGM	-2.63993	-2.91633	-3.5006		USP2	BNIP1	PRPF8	HMCN2	ACE2				GO:0086065~cell communication involved in cardiac conduction	3	0.000497119	KCNN2, ATP1A2, GJA5
UCP2	-2.2811	-2.27567	-2.8799		JAG1	GAS6	SNTB1	CABP1	CPSF7				GO:0003007~heart morphogenesis	4	0.000509278	MYL3, FHL2, MYH7, GJA5
					AK8	DNAJA1	SLCO4A1	S100G	AMY1B				GO:0086001~cardiac muscle cell action potential	3	0.000949717	KCNN2, ATP1A2, GJA5
					PARP16	SCN10A	ESM1	PRKCSH	MSANTD4				GO:0014706~striated muscle tissue development	4	0.00171732	MYL3, FHL2, MYH7, GJA5
					LTBP4	RNF24	TMEM14A	MMAA	CNGA4				GO:0060537~muscle tissue development	4	0.00196711	MYL3, FHL2, MYH7, GJA5
					KCNE3	AIFM2	C1orf177	CLTCL1	C1orf173				GO:0061337~cardiac conduction	3	0.00209907	KCNN2, ATP1A2, GJA5
					FAH	MRRF	GDF10	SAP18	KCNK1				GO:0003231~cardiac ventricle development	3	0.00308625	MYL3, MYH7, GJA5
					IMPA2	ZNF415	GJA5	NNT	PI3				GO:0001508~action potential	3	0.00384411	KCNN2, ATP1A2, GJA5
					TBC1D17	USP7	SMG7	CTXN3	C1QTNF9				GO:0015672~monovalent inorganic cation transport	4	0.00436168	KCNN2, COX6A2, ATP1A2, GJA5
					UHRF2	FCN3	PILRA	CALD1	LEFTY2				GO:0035637~multicellular organismal signaling	3	0.00480588	KCNN2, ATP1A2, GJA5
					WFDC3	PNMA1	CPA6	OR4M2	CLDN10				GO:0007507~heart development	4	0.00502032	MYL3, FHL2, MYH7, GJA5
					UBXN2A	CCR6	FAM199X	CHPF2	SLC17A3				GO:0006928~movement of cell or subcellular component	6	0.00576748	DES, MYL3, KCNN2, MYH7, ATP1A2, GJA5
					UNC80	ACOT8	CDCP2	TGFB3	SIK2				GO:0061061~muscle structure development	4	0.00745392	MYL3, LDB3, FHL2, MYH7
					ADAMTS9	DXO	ERVFRD-1	SUSD3	ZNF770				GO:0006813~potassium ion transport	3	0.00963352	KCNN2, ATP1A2, GJA5
					C6orf10	PTGDR2	POLB	CHST5	PKNOX2				GO:0086064~cell communication by electrical coupling involved in cardiac conduction	2	0.011378	ATP1A2, GJA5
					MAG	GRIA3	XRCC5	MAGEA9B	WLS				GO:0046034~ATP metabolic process	3	0.0125098	COX6A2, MYH7, ATP1A2
					PRRT3	ITIH4	MCRS1	OR10H1	AMY1C				GO:0086066~atrial cardiac muscle cell to AV node cell communication	2	0.0127919	KCNN2, GJA5
					LYRM4	CLIC4	EMR2	BTN1A1	CRYGB				GO:0009205~purine ribonucleoside triphosphate metabolic process	3	0.0149654	COX6A2, MYH7, ATP1A2
					NETO2	LOR	RANBP10	CD53	KTN1				GO:0009199~ribonucleoside triphosphate metabolic process	3	0.0156096	COX6A2, MYH7, ATP1A2
					SLC35G3	SLC27A6	SLC35E1	KRTAP9-3	DOK6				GO:0009144~purine nucleoside triphosphate metabolic process	3	0.0157182	COX6A2, MYH7, ATP1A2
					PLXNC1	PFKFB4	MTDH	NRCAM	PTCHD3				GO:0009167~purine ribonucleoside monophosphate metabolic process	3	0.016934	COX6A2, MYH7, ATP1A2
					CDKL3	DPH5	MUC20	GALM	XRCC3				GO:0009126~purine nucleoside monophosphate metabolic process	3	0.0170465	COX6A2, MYH7, ATP1A2
					SLC35G5	PSMC2	GPI	MAGEA9	FOXO6				GO:0009141~nucleoside triphosphate metabolic process	3	0.0183053	COX6A2, MYH7, ATP1A2
					MGME1	C17orf59	ANKRD65	PCM1	MTMR4				GO:0009161~ribonucleoside monophosphate metabolic process	3	0.0183053	COX6A2, MYH7, ATP1A2
					ANKRD18A	SNRPA	ZNF7	OTOL1	ILVBL				GO:0010644~cell communication by electrical coupling	2	0.0191314	ATP1A2, GJA5
					ARHGEF10L	CDY2B	CLEC10A	VAMP8	RABGAP1				GO:0086019~cell-cell signaling involved in cardiac conduction	2	0.0198335	KCNN2, GJA5
					TRPV1	C2orf61	POT1	EBLN2	TMEM63B				GO:0009123~nucleoside monophosphate metabolic process	3	0.0199637	COX6A2, MYH7, ATP1A2
					PER2	FAM135A	KLK14	GNPNAT1	PRDM15				GO:0099622~cardiac muscle cell membrane repolarization	2	0.0240363	KCNN2, GJA5
					RAPGEF2	FAM45A	ZBED5	UBTD2	OR8J3				GO:0086004~regulation of cardiac muscle cell contraction	2	0.0247352	ATP1A2, GJA5
					BMP6	C17orf75	MOGAT2	SLC4A3	APOA1				GO:0046128~purine ribonucleoside metabolic process	3	0.0257071	COX6A2, MYH7, ATP1A2
					MSLN	SPANXB2	ASB16	DTX3L	SNX21				GO:0042278~purine nucleoside metabolic process	3	0.0261118	COX6A2, MYH7, ATP1A2
					DTNB	FAM134A	UNC5B	GPATCH11	CYLC1				GO:0042391~regulation of membrane potential	3	0.0262473	KCNN2, ATP1A2, GJA5
					ZMYND11	PMFBP1	HAS3	SOCS2	OR1L8				GO:0072358~cardiovascular system development	4	0.0266742	MYL3, FHL2, MYH7, GJA5
					RAP1GAP2	SPPL2A	PRR5-ARHGAP8	ZNF844	LAMB1				GO:0072359~circulatory system development	4	0.0266742	MYL3, FHL2, MYH7, GJA5
					TEX40	PRDM6	PRKAR2A	RAB18	CCDC89				GO:1903115~regulation of actin filament-based movement	2	0.027526	ATP1A2, GJA5
					KMT2A	ZNF784	PSMA5	CBWD3	PMP22				GO:0034220~ion transmembrane transport	4	0.0280221	KCNN2, COX6A2, ATP1A2, GJA5
					PACSIN3	ZNF296	AGR2	ANAPC15	KRTAP10-6				GO:0006812~cation transport	4	0.0289414	KCNN2, COX6A2, ATP1A2, GJA5
					PAX1	MBNL3	HSPB8	MAGOHB	ZNF132				GO:0086002~cardiac muscle cell action potential involved in contraction	2	0.0296144	KCNN2, GJA5
					SUCO	SHFM1	PCIF1	ARMCX5	KIF3B				GO:0051239~regulation of multicellular organismal process	6	0.0296598	DES, MYL3, KCNN2, MYH7, ATP1A2, GJA5
					RPL7A	SCARF1	DBF4B	GPR19	DUS4L				GO:0009888~tissue development	5	0.0296741	MYL3, ARG2, FHL2, MYH7, GJA5
					SSB	ANXA3	RAB42	NOA1	TMBIM1				GO:0009119~ribonucleoside metabolic process	3	0.0297289	COX6A2, MYH7, ATP1A2
					C17orf102	CDY2A	IL23R	MVK	CLPB				GO:0009887~organ morphogenesis	4	0.030272	MYL3, FHL2, MYH7, GJA5
					KIAA1549	COL4A3	TWISTNB	PLCG2	BNIP1				GO:0034765~regulation of ion transmembrane transport	3	0.0307359	KCNN2, ATP1A2, GJA5
					IRX6	PDCD6	HSPA8	ZNF550	DCAF8L1				GO:0034762~regulation of transmembrane transport	3	0.0327911	KCNN2, ATP1A2, GJA5
					TBC1D10A	EPYC	LOC646862	OR2T6	MMP10				GO:0055010~ventricular cardiac muscle tissue morphogenesis	2	0.0330858	MYL3, MYH7
					HTRA3	HARS	SND1	CAGE1	LRRC57				GO:0086010~membrane depolarization during action potential	2	0.0330858	ATP1A2, GJA5
					OLIG1	MAN2B2	METTL9	ARHGEF12	PSMD12				GO:0009116~nucleoside metabolic process	3	0.033839	COX6A2, MYH7, ATP1A2
					SAMD3	KCNJ9	TP53AIP1	C8orf22	EPM2A				GO:0003229~ventricular cardiac muscle tissue development	2	0.0365459	MYL3, MYH7
					PGAM5	REXO2	SLC2A10	KANK2	PTGES				GO:1901657~glycosyl compound metabolic process	3	0.0372192	COX6A2, MYH7, ATP1A2
					SFTA3	PLA2G2E	FGF12	STS	TRIM31				GO:0086003~cardiac muscle cell contraction	2	0.0386165	KCNN2, GJA5
					SSTR3	PIP	TTLL10	BIVM-ERCC5	TRUB2				GO:0019637~organophosphate metabolic process	4	0.040236	CKM, COX6A2, MYH7, ATP1A2
					ACP1	ZFR	LDHB	CACNB4	C11orf30				GO:0019229~regulation of vasoconstriction	2	0.0413709	ATP1A2, GJA5
					CACNB2	PTPN6	C3orf83	NEIL3	FUNDC2				GO:0055008~cardiac muscle tissue morphogenesis	2	0.043432	MYL3, MYH7
					CACNG2	BSPRY	KIF3B	DMP1	SFXN3				GO:1903779~regulation of cardiac conduction	2	0.0482254	ATP1A2, GJA5
					DUSP5	OR5B21	FKBP11	HFE	BPGM				GO:0003208~cardiac ventricle morphogenesis	2	0.0502729	MYL3, MYH7
					PKP3	C9orf47	ELOVL6	MYH4	SNX29				GO:0060415~muscle tissue morphogenesis	2	0.0509546	MYL3, MYH7
					FFAR1	BEGAIN	CD99L2	PRKD1	F2RL2				GO:0009150~purine ribonucleotide metabolic process	3	0.0514459	COX6A2, MYH7, ATP1A2
					PASK	RIMBP3B	CLHC1	LIPJ	DYDC1				GO:0055117~regulation of cardiac muscle contraction	2	0.0516357	ATP1A2, GJA5
					KRT6A	C17orf99	AK8	LAYN	OR8D2				GO:0009259~ribonucleotide metabolic process	3	0.0541375	COX6A2, MYH7, ATP1A2
					SERGEF	FKRP	FOXI1	SSTR1	RAB3B				GO:0048644~muscle organ morphogenesis	2	0.0557134	MYL3, MYH7
					FOXO4	ATG10	CCDC88B	GBP6	XKR9				GO:0006163~purine nucleotide metabolic process	3	0.0563277	COX6A2, MYH7, ATP1A2
					PGF	RIMBP3	ZNF705G	CSRP3	HIST1H3I				GO:0019693~ribose phosphate metabolic process	3	0.0566959	COX6A2, MYH7, ATP1A2
					RPL31	MMGT1	TSC2	OR10A6	ABCG1				GO:0043269~regulation of ion transport	3	0.0576203	KCNN2, ATP1A2, GJA5
					ADAMTSL4	MOB3A	BZW1	OR52L1	LYPD3				GO:0072521~purine-containing compound metabolic process	3	0.0615622	COX6A2, MYH7, ATP1A2
					TMEM215	RIMBP3C	BTBD2	NCAPH	AKR1B10				GO:0055085~transmembrane transport	4	0.0626176	KCNN2, COX6A2, ATP1A2, GJA5
					KMT2C	LPPR5	SMC6	PHOSPHO2	USP26				GO:1901564~organonitrogen compound metabolic process	5	0.0629191	CKM, ARG2, COX6A2, MYH7, ATP1A2
					BHLHE41	TMSB4X	CCDC77	SPATS2L	CCNG1				GO:0051899~membrane depolarization	2	0.0631473	ATP1A2, GJA5
					MFSD7	THSD1	ZDHHC19	ARSF	C12orf57				GO:0002027~regulation of heart rate	2	0.0638205	MYH7, GJA5
					FOXQ1	PTP4A2	CD79B	WBP5	CRYGN				GO:0098662~inorganic cation transmembrane transport	3	0.0733332	KCNN2, COX6A2, ATP1A2
					WDR63	NOP14	CLPSL1	KCTD16	OCRL				GO:0032501~multicellular organismal process	9	0.0743784	DES, MYOM2, MYL3, ARG2, KCNN2, FHL2, MYH7, ATP1A2, GJA5
					CDCA2	TRIM23	P2RX3	FCGR1A	CXCL17				GO:1902600~hydrogen ion transmembrane transport	2	0.0778546	COX6A2, ATP1A2
					ZNF367	AKAP6	ZNF705B	MR1	RLBP1				GO:0006811~ion transport	4	0.0794406	KCNN2, COX6A2, ATP1A2, GJA5
					NUDT14	COX7A1	UCHL1	PGBD1	ZNF705A				GO:0009117~nucleotide metabolic process	3	0.0799004	COX6A2, MYH7, ATP1A2
					IRF2BP2	BET1	MTSS1	NBN	HIST1H4L				GO:0006753~nucleoside phosphate metabolic process	3	0.0815719	COX6A2, MYH7, ATP1A2
					STAR	EMR1	FAM216A	FBXO32	CKAP5				GO:0098655~cation transmembrane transport	3	0.0875122	KCNN2, COX6A2, ATP1A2
					TMEM176A	USP18	PSENEN	SLC22A31	NCBP2				GO:0098660~inorganic ion transmembrane transport	3	0.0922746	KCNN2, COX6A2, ATP1A2
					KAT6A	HLA-DOB	TLE6	SUPT5H	SPOCK3				GO:0055002~striated muscle cell development	2	0.0923499	LDB3, FHL2
					TMCC2	KIAA1033	SPATA22	SUN3	LPAR5				GO:0050880~regulation of blood vessel size	2	0.0923499	ATP1A2, GJA5
					CAMK2D	KCNJ10	CLDN23	OR5T1	ADRBK2				GO:0055086~nucleobase-containing small molecule metabolic process	3	0.0929303	COX6A2, MYH7, ATP1A2
					SEMA4F	AK5	CHRNB3	LRRC30	FAM186B				GO:0035150~regulation of tube size	2	0.0930037	ATP1A2, GJA5
					DUSP7	MYH11	LCTL	TES	ENTPD5
					FZD10	PLCB4	GDPGP1	ATP5G1	HBE1
					HNF4G	NAA38	PDE6G	IER5	OLR1
					EXOC7	PEX2	ABI2	PCDH10	FAM126B
					LAMA5	CDY1B	ACTA2	FCGR1B	TAP1
					NPHP3	MURC	ADAT2	SHCBP1	RNASE13
					MUC4	LRRN1	ALDH1A2	HTR2B	UTF1
					GMPPA	SPANXN4	ANGEL2	CCDC65	GIT2
					POLRMT	PLA2G2F	ANKIB1	NELL2	ATP10B
					MAPK12	PRSS46	AP4S1	SH2D1B	ISYNA1
					BSPRY	OGFOD3	AR	QDPR	CREBZF
					C8orf82	NOA1	ARHGEF37	TAL1	C11orf63
					CACNG6	SCRT2	ARPP21	ZNF626	AMY1A
					ARMC7	IFT43	ASS1	ZRSR2	DDI2
					FYTTD1	TSHZ2	BCAR1	UTS2B	RCBTB2
					TIRAP	GPR155	BCL6	DND1	KCNJ1
					SGSM1	PNMAL1	BIRC7	HYAL4	PFKFB2
					ANKRD23	VBP1	BTD	FBXO25	NSMCE2
					CEP170B	KLHL4	BVES	ATR	TFPI
					LRRC37A3	EPX	C15orf27	CAPN1	MAP1LC3C
					EXD3	KRT37	C19orf48	OVOL2	RAD54L
					ZNF354A	BACH1	C1QL3	FOLR3	A1CF
					LHX3	STX8	C20orf112	MTERFD3	ABCA9
					SLC9A3R1	CRY2	C7orf33	KCND2	ACCS
					AQP5	TIMM44	CALD1	LHX4	ACSL5
					MED13	EVC	CAPRIN2	NFRKB	ADHFE1
					CAMK2G	ACOT7	CCDC115	SPATA17	ADK
					SSSCA1	HNRNPH2	CCM2L	RCVRN	AFMID
					EYA2	PPWD1	CD200	PDIK1L	ALKBH5
					AKAP11	KCNJ11	CDKL2	MAD1L1	ALOX5AP
					IL11RA	NDP	CEP192	FAM205A	AMFR
					MAU2	DESI2	CLEC4A	CEPT1	ANKIB1
					LCAT	POU6F1	CYSLTR1	C10orf120	ANKRD22
					SND1	GKN2	DBT	GDAP2	ANO10
					MYH7	ELMOD2	DCP1B	FSHR	ARGLU1
					PDZRN4	SLC16A12	DPH3P1	LAIR1	ARHGDIB
					PRKD1	KRTAP5-8	DRD3	SEC11C	ARHGEF3
					SLC25A39	CDNF	DRP2	RFC4	ARMCX5
					SFTPC	SPANXC	DZANK1	CBWD2	ASB3
					LHFPL4	PTCD2	EBP	TSPAN8	ASNS
					CCDC154	EIF1AD	ECT2	OR5D14	AZIN1
					CELF5	XXYLT1	EEF1B2	MAP4K3	BBX
					LRRK1	IMP3	EIF3E	TMEM114	BHLHB9
					IL17RC	YWHAB	EIF3K	TOMM34	BTAF1
					LRRC37B	DIABLO	ELANE	DEFB132	BTBD9
					OTOP1	TNFRSF10B	ELP6	PDSS1	BTN1A1
					PRR22	BCHE	ENOSF1	AGER	C14orf182
					GJD4	KNTC1	ENTPD6	IZUMO3	C15orf54
					PPP1R37	CYP11A1	ERI2	RBMX	C17orf62
					PSMG2	IGF2BP3	ESRRG	C4A	C19orf54
					FAM189A2	HSD3B2	FAM107B	TXNL4B	C1orf21
					ARRB1	SUZ12	FAM131A	ARAP3	C20orf24
					CDC34	NDUFB4	FAM209B	IFI6	C3orf55
					AGPAT2	TXNDC11	FAM221B	MAGT1	C8A
					NCS1	PPP1CB	FAM92A1	ZNF300	C9orf84
					LTBP3	SOX18	FANCB	SALL2	CABYR
					UQCRQ	VPS52	FETUB	KLHL23	CASR
					NDN	RPL22L1	FITM1	TPP2	CCDC101
					SLC35C2	ALS2CL	FRMPD4	RNF182	CCDC102B
					MAPK8	ZNF790	GARNL3	KCTD1	CCDC115
					FAM96B	IL22RA1	GBA	ENPP4	CCDC17
					SLC9A3	ZNF727	GEMIN8	LRRD1	CCDC79
					LHFPL3	C12orf43	GFRA2	LRRC6	CCNB1IP1
					C7orf73	BAALC	GLIPR1L1	AK2	CCSER1
					FKBP10	ACTRT3	GNE	ARHGEF33	CD36
					WNT3A	CABLES1	GRIK1	USP25	CD63
					TPCN2	FBXO32	GRPR	C4B	CD7
					TIPIN	TAAR9	GYPC	CETN3	CDC42SE2
					UBTF	JAKMIP1	HCRTR2	GPR1	CDCA8
					DGKE	C19orf66	HECTD4	MGST3	CDKL1
					ONECUT2	ZP3	IGSF10	PDK3	CDYL
					ARVCF	CDC45	IL4R	SCN7A	CEP164
					NUBP2	CDY1	IQCF1	ACIN1	CEP70
					DIO3	TOMM20	KATNAL2	ACTG2	CES4A
					FTL	DDB2	KCNMB2	ACVR1C	CHEK2
					INPP5A	BLCAP	KCNS3	ADAM29	CHRM3
					SALL3	CEP152	KERA	ADAMTS10	CHRND
					NFRKB	IFIT5	KIAA0101	AGPAT4	CLEC14A
					YBX2	LAMA5	KIAA1328	AGPAT6	CLK3
					HTRA1	HPGDS	KLRC4	AGPAT9	CLN3
					SLC18A2	NFIX	LOC100996646	ANKFY1	CLRN1
					SHISA6	NMD3	LOC101927941	APOBEC3H	CNTD1
					UPK3BL	PPP1R3A	LOC101928482	ARHGAP15	COL22A1
					LEPRE1	NLGN3	LSM12	ARHGAP24	COPG1
					C12orf23	SCN5A	LY6D	ARPP21	CORIN
					ARHGEF25	FBXO45	LYPD6B	ARSJ	CSPG5
					JMJD1C	OFCC1	LYSMD4	ATP6V1E2	CSTL1
					ZNF770	SLC6A17	MAB21L1	ATXN3L	CUL2
					UROS	AFAP1	MEGF8	AXL	CYB5D2
					PIGL	OR2A2	MORF4L2	B3GALNT1	DBF4
					ATOX1	PRAMEF2	MPPED2	B3GALT2	DDX3Y
					ARL4A	ATP8B4	MUTYH	BPNT1	DEDD2
					DYNC1LI2	GPT2	MYL12A	BTRC	DENND2C
					GBX1	DSEL	MYOZ3	C15orf41	DPY19L4
					LPHN1	MAS1L	N4BP2L1	C1orf61	DTWD1
					ITIH3	SPANXN3	NLGN3	C1QTNF7	DUS2
					RBFOX2	SLC25A48	NMB	C20orf26	DYRK1A
					MGAT3	VEZT	NR1D2	C2orf74	DZIP1L
					MRPL18	EVI5	NR1H3	C7orf33	ECI1
					NID1	KIAA1244	NR2E1	CABYR	ERCC6
					ANKRD39	PLA2G6	NR3C1	CARHSP1	ERCC6-PGBD3
					PSMA1	TMSB4Y	NR5A2	CASZ1	ERICH2
					RAPGEF6	MPPED1	NRAP	CCDC114	ESCO1
					SPG7	RNF40	NRN1	CCDC115	EZH2
					OR6B2	DHCR24	NT5C2	CCDC181	FAM104A
					ZMYM6NB	CAPN10	NTNG2	CCDC81	FAM167A
					ARV1	GBX2	OR7C1	CD180	FAM210A
					SPSB3	PHLPP2	OTUD3	CD1D	FAM46C
					COX20	IGFBP6	PAPD4	CDC42EP5	FGF12
					COMMD6	CBY1	PCGF1	CDH12	FLAD1
					PXDC1	LIF	PCMTD2	CDKN2A	FOCAD
					FAM83H	RRP7A	PCYT1A	CENPN	GABRA3
					TMCO3	PAEP	PEG3	CEP170	GLT8D1
					VPREB1	TMEM14C	PELP1	CEP63	GNAI2
					LRRC47	PRPS1	PGAM1	CEP97	GNAS
					DYNLL1	RHOF	PGBD4	CGREF1	GNG2
					ZNF592	TMEM192	PHOSPHO1	CHODL	GPR85
					BCL3	OR2Z1	PLS3	CNTN4	GPRASP1
					DRD5	OR6Y1	POLM	CPNE1	GRB10
					TRAF3IP2	RNF123	POLR3H	CRIPAK	GRB7
					B4GALT1	SLC35G6	PPP5C	CSF2RA	GSN
					KDM2A	CYP4F12	PPP6R2	CUL1	GUCA1C
					KCNJ3	VWA9	PRDM8	CUZD1	HAVCR2
					SHPK	RSPO3	PRKCZ	DCHS2	HCRTR1
					MAP3K10	SCGB3A1	PRMT10	DHRS2	HDAC4
					ANKRD11	MRGPRE	PTCH1	DLGAP4	HMGXB4
					NTRK1	ROMO1	PTCHD4	DOK3	HSF2BP
					PSMD8	AGR3	R3HDM2	DOK5	HSPB7
					SPIB	C1orf112	RALYL	DPP4	IGIP
					HES3	DAP3	RFC5	DPT	IL18RAP
					GRIN3B	GRAMD1B	RIMS3	DRC1	IL36G
					OR6B3	DDO	RPAIN	DTNBP1	IL5RA
					GSX2	CDX1	SCHIP1	DUSP15	ILK
					TMEM202	P2RY14	SCOC	DYSF	INTS12
					ABCC9	DLD	SEC14L3	EAF2	IRF5
					ABCG4	GHRHR	SFMBT1	EDARADD	IRF6
					ABI3	ATP10B	SLC11A2	ELMO2	IRF9
					ABLIM2	ITGB8	SLC52A1	ENDOV	ITGB2
					ABR	TRIM58	SND1	ENPEP	KANK1
					ACADL	LIM2	SPATA31A6	EPHA6	KANK2
					ACADVL	PAM	SPATA7	ERVW-1	KIAA0391
					ACER2	SCLY	SSPN	ESRRB	KIAA0586
					ACOX1	PSMA3	SSTR1	EVA1A	KIAA1456
					ACSF3	SMARCD3	SUGP1	FAM104A	KIAA1715
					ACSM2A	ZNF449	SYDE2	FAM127C	KIF24
					ACSS1	HKR1	TBCD	FAM133B	KLF12
					ACTA2	ARL13A	TDRKH	FAM13C	KMO
					ACVR1C	ELSPBP1	TFAP2D	FAM177A1	KNOP1
					ADAM23	SPANXB1	TMEM102	FAM214B	KRT32
					ADCY5	OTUB2	TMEM5	FAM65C	LAMB4
					ADCYAP1R1	ANKRD13C	TMEM51	FGF21	LEPROTL1
					ADRA1A	ZNF573	TPI1	FHL1	LIG4
					ADRA1D	LAYN	TRIM29	FLG	LIMA1
					ADRBK2	ZNF645	TTC7B	FMO2	LMBRD2
					ADTRP	AATK	TTLL1	FOXN2	LOC100652824
					AFF1	ABHD1	UBE2U	GANC	LOC101929522
					AFF2	ABLIM2	UFSP1	GATAD2A	LOC286238
					AGBL4	ABLIM3	USP41	GCNT4	LRMP
					AGL	ACAP1	WARS2	GDF5	LYZL6
					AGPAT5	ACBD4	WDR13	GLIS1	MAPK4
					AHR	ACER2	WSCD1	GLTSCR1L	MAPKAPK5
					ALDH3A1	ACSL4	ZNF236	GON4L	MB
					ALK	ACTN2	ZNF276	GPATCH1	MCM3AP
					ALKBH5	ACTR3	ZNF436	GPR113	MECP2
					AMPD2	ADAMTS13	ZNF594	GPSM3	METTL15
					ANKRD34A	ADORA1	ZRANB1	GREB1	METTL17
					ANKRD50	AGAP11	ZSWIM3	GRHL3	MFSD5
					ANKS3	AGO3	ABCB6	GSDMB	MIEF1
					ANXA11	AHI1	ABHD4	GSTA4	MIER1
					AP1B1	AKR1C1	ACBD7	HAGH	MORC4
					AP1G1	AKR1C2	ADCY5	HARS2	MROH2A
					AP4S1	ALDH3A1	ADIPOQ	HDAC8	MYH7
					APAF1	AMPD2	ADM5	HOXB3	MYO15A
					APITD1	AMZ2	AGBL1	HP	NAA16
					APITD1-CORT	ANK1	AGBL2	HRH2	NARFL
					APLF	ANKIB1	AGPAT6	HSF2BP	NBEA
					APLN	ANKRD28	AIFM1	HTR1D	NCMAP
					APOA1	ANKRD34A	AIG1	IBTK	NKRF
					APP	ANKUB1	AKR1A1	IFI35	NKTR
					AQP3	ANO10	AKR1B10	IKBKE	NMNAT3
					AQP5	ANXA11	AKR1B15	IL10RB	NPIPB11
					ARAP2	AP1AR	AKT1S1	IL2RA	NSUN4
					ARF1	AP2B1	ALDOC	IL5	NUF2
					ARHGAP22	APBA3	ALG1	ING1	NUP35
					ARHGAP44	APBB1	AMICA1	INPP5F	OLFM3
					ARHGEF1	APOD	ANKS1B	IPMK	OPHN1
					ARHGEF37	APOL2	APCS	IVNS1ABP	OSBP
					ARID3A	ARHGAP25	AQP7	KCNA10	OSBPL2
					ARID3B	ARHGAP36	ARHGAP11B	KCTD21	PAG1
					ARID5A	ARHGEF40	ARHGAP30	KDM5C	PAK3
					ASAP3	ARHGEF7	ARHGEF37	KIAA1033	PAN3
					ATG5	ARL6	ARMC7	KIAA1737	PARP15
					ATP13A2	ARMCX4	ARPC3	KIF14	PCDHB13
					ATP2C1	ARMCX5	ARV1	KLRF2	PCDHB8
					AZU1	ARMCX6	ATG16L2	KPNA1	PCNXL2
					B3GALT5	ASAH1	ATP10A	L3MBTL2	PDE2A
					B4GALNT1	ASB2	ATP5D	LEKR1	PDZD11
					BAG5	ATG10	ATP6V0C	LHFP	PFKP
					BAI1	ATP2A1	ATP6V0D1	LINGO4	PGPEP1L
					BCAS4	ATP5S	AZU1	LMO4	PITPNA
					BDKRB2	ATP6V1G2	BAK1	LOC101927408	PKIB
					BEND7	ATRIP	BAP1	LOC101927758	PLCD4
					BMP2	ATXN2	BBS12	LOC101928552	PLEK
					BMPER	AVPR1A	BCAP29	LOC101929396	PNMA2
					BNIP1	BBX	BCL2	LOC101930060	PNPLA7
					BNIP3L	BCL6B	BLID	LOC101930277	PON2
					BTBD3	BDNF	BOLA2	LOC646588	POU2F1
					BTF3L4	BEST1	BSPRY	LOC729461	PPARD
					BVES	BEX5	BTBD3	LPXN	PPP1R12A
					C11orf58	BFAR	C10orf111	LRIT3	PPP2R2A
					C11orf63	BHLHE41	C10orf128	LRRC36	PRKCI
					C12orf23	BRF1	C11orf24	LRRC41	PROCA1
					C12orf52	BSCL2	C11orf34	LUM	PRPF31
					C14orf159	BTN3A1	C15orf40	LUZP2	PRPF39
					C14orf178	BVES	C16orf95	LYNX1	PRSS58
					C16orf13	C10orf90	C1orf227	MAPK10	PSMA1
					C17orf100	C14orf159	C2orf78	MARK2	PSPH
					C18orf25	C17orf59	C3orf55	MAT1A	PTGS1
					C20orf112	C17orf75	C3orf56	MBD1	PTP4A1
					C3orf18	C19orf71	C8orf87	MBNL1	R3HDM1
					C5orf38	C1orf110	CA9	MED24	RABGAP1L
					C6orf62	C1orf35	CACNA2D1	MEIS2	RASAL1
					C7orf43	C1orf61	CACNA2D2	METTL7A	RBM15
					C9orf139	C1QTNF5	CAMK2B	MFF	REG3A
					C9orf169	C22orf24	CAMK4	MIS12	RHBDL2
					C9orf37	C3orf14	CANX	MKRN3	RIPK3
					C9orf40	C3orf22	CAPS2	MND1	RPL41
					C9orf50	C6orf47	CARD18	MOSPD1	RRP7A
					C9orf64	CA10	CCDC115	MPC1	SAMD4A
					CA10	CAB39L	CCDC132	MRPL16	SAMD7
					CA2	CABP1	CCDC152	MS4A1	SCAF1
					CACNB2	CACNB4	CD200	MS4A12	SCAND3
					CACNG8	CACUL1	CD320	MS4A3	SCLT1
					CADM2	CALD1	CD36	MTF1	SCML4
					CALD1	CAP2	CD79B	MTPAP	SERPINE2
					CAMKV	CAPG	CD96	MUM1	SERPINI1
					CAPN7	CAPZA3	CDC14A	MYL4	SETBP1
					CARNS1	CCDC24	CDH16	N4BP2L2	SETD5
					CBR3	CCDC82	CDK4	NCF2	SF3B3
					CCDC138	CCDC85B	CDRT1	NCK2	SFXN2
					CCDC38	CCDC90B	CEACAM19	NDUFAF6	SHISA5
					CCDC90B	CCL16	CEACAM20	NEK11	SHPRH
					CCDC96	CCNL2	CHAF1A	NIPAL3	SHROOM3
					CCNA1	CCNT2	CHD4	NOSTRIN	SIRT1
					CCND3	CCR2	CHEK1	NOTCH2	SKP2
					CCNE2	CCR6	CHGB	NPC1	SLC22A17
					CCSER1	CD19	CHM	NPIPB4	SLC25A16
					CD2BP2	CDC45	CISH	NRXN3	SLC25A42
					CD44	CDH2	CLEC2D	NT5C2	SLC26A3
					CD74	CDK5RAP3	CLIC2	NXPE3	SLC33A1
					CDC123	CEACAM21	CLRN2	OGFRL1	SLC41A3
					CDC14B	CEL	CMTM5	OLFM3	SLC9C2
					CDH16	CENPW	CNOT6	OSGIN1	SMC4
					CDH22	CES3	CNTF	OXGR1	SNCAIP
					CDH7	CES5A	COPS2	P4HB	SOS2
					CDK18	CFLAR	COPS7B	PACRG	SOX17
					CDK8	CGREF1	COQ10A	PANX1	SP110
					CDKN2C	CHD9	CORO2A	PCDHB10	SP8
					CELF2	CHMP4C	CPT1B	PCDHB13	SPANXB1
					CERCAM	CHMP7	CRISP1	PCDHB8	SPANXB2
					CFL2	CHTF18	CRISP2	PCGF1	SPTBN2
					CHIA	CLDN11	CRYBB1	PDE4C	SRA1
					CHKA	CLDN19	CRYZL1	PDE5A	SRCRB4D
					CHORDC1	CLDN2	CSN2	PDE9A	ST18
					CHRD	CLK1	CUL4B	PDX1	ST5
					CHRNA4	CLNS1A	CYB5RL	PGRMC2	STAM
					CHST11	CMTM1	DAG1	PHEX	STAT5A
					CHST12	COL21A1	DAOA	PITX2	STAU1
					CHST9	COMTD1	DBNDD1	PIWIL3	SUPT20HL2
					CIB2	COX14	DCD	PLA2G4A	SYNPO2L
					CLCN5	CREM	DCK	PLAC8L1	SYT16
					CLDND1	CRIPAK	DCLK2	PLD5	TACC1
					CLINT1	CS	DEPDC5	PLEKHS1	TBCEL
					CLIP1	CST7	DIRC2	POMT1	TBX1
					CLK3	CTAGE5	DMKN	PPP2R5D	TESPA1
					CLLU1	CTSK	DNASE1	PPP5C	TFDP2
					CLTC	CTXN3	DNM1	PRAME	TGM1
					CMC1	CWH43	DNPEP	PRDM13	THRB
					CMTM8	CXCR5	DPCD	PSMC2	TMC5
					CNPPD1	CXorf21	DPY30	PTGES3	TMCC3
					COL13A1	CYB5D1	DSC1	PTPN5	TMCO1
					COL18A1	CYP4X1	DUSP6	PXN	TMEM200A
					CPQ	DALRD3	DUT	RAB17	TMEM217
					CPXM2	DAZ1	DYNLL2	RAD52	TMEM31
					CRB3	DAZ2	DZIP1	RAD54B	TMEM56
					CRISPLD2	DAZ3	EIF2S1	RARB	TRIM7
					CRKL	DAZ4	EIF3K	RARS2	TSC22D4
					CSNK2B	DCAF8L1	EMILIN3	RASGEF1A	TSSK1B
					CST7	DCTN4	EML6	RASSF5	TTC31
					CT62	DEFB126	ENOSF1	RBM24	UBE2D3
					CTAGE5	DHRS1	ENTPD1	RCOR3	UBXN10
					CXCL16	DHRS2	EPB41L5	RDH16	UBXN2A
					CXXC5	DHRS9	EPHB1	REG4	USP37
					DAGLA	DMRT2	ERGIC3	RGN	VEPH1
					DBI	DNAJB5	ETV1	RHBG	VPS9D1
					DCTD	DNAJB8	ETV4	RNASE6	VRTN
					DDAH2	DNASE1	ETV5	RNASEL	WDR11
					DDB1	DNMBP	F11R	RNF20	WDR53
					DDIT4L	DOK1	F13A1	SAA4	ZBTB1
					DDX17	DOK2	FAM120C	SCMH1	ZBTB44
					DEPDC5	DPP9	FAM124B	SCRN3	ZFHX3
					DEPTOR	DST	FAM168B	SDC2	ZMAT2
					DFNB31	DTX3	FAM26F	SEPSECS	ZMPSTE24
					DIABLO	DUSP15	FAM3B	SERPINI1	ZNF282
					DLAT	EGFLAM	FAM64A	SGMS1	ZNF302
					DMRTA1	EMID1	FAM92A1	SH3D21	ZNF324B
					DNAJC18	EMR2	FBXO18	SHANK2	ZNF383
					DNAL1	ENTPD5	FBXO24	SHROOM1	ZNF433
					DNMT3B	ESR2	FCRL2	SIM1	ZNF439
					DNMT3L	ETFDH	FKBP1A	SLC16A14	ZNF484
					DPP4	FAM105B	FOXD3	SLC17A5	ZNF570
					DPP6	FAM129C	FPR3	SLC22A15	ZNF571
					DPY19L1	FAM209B	FREM2	SLC22A24	ZNF605
					DRAM1	FAM63A	FTSJ3	SLC25A51	ZNF763
					DSC2	FAM65B	FYN	SLC25A52	ZNF79
					DSTN	FANCD2	G6PC3	SLC40A1	ZNF816
					DTD2	FBXL12	GABRB3	SLC4A5	AADAT
					DUSP28	FBXW8	GCC1	SLC8B1	AAK1
					DUSP6	FEM1C	GK5	SLITRK5	ABCC9
					E4F1	FGF12	GLB1L	SMARCD2	ACAN
					EBF3	FGFBP1	GLRX3	SNAPC4	ACTR3
					ECHDC1	FILIP1L	GLUL	SNX6	ADAM29
					EDNRB	FITM1	GMDS	SORBS2	ADAM32
					EEF2K	FLI1	GNAT2	SPAM1	ADAMTS8
					EFNB3	FMO2	GNAT3	SPARCL1	ADAT1
					EGLN2	FNDC4	GNB3	SPECC1L	AFF1
					ELF4	FOXA1	GNPTAB	SPG21	AGTR1
					ELMOD1	FSBP	GOLIM4	SSTR3	AHR
					ELMOD2	FUT8	GPHA2	ST3GAL1	AHSA2
					EMC3	GABRA1	GPR37L1	STK3	AKAP2
					EMILIN2	GABRE	GPR52	STX11	AKAP7
					ENGASE	GABRG1	GPS2	SUCLA2	AMN1
					ENHO	GALNT15	GSPT1	SUPT5H	ANK3
					ENO1	GAS2	GSPT2	SYNJ2	ANKRD62
					ENO3	GAS6	GSTM5	TAF1C	AP4B1
					ENOPH1	GCNT7	GSTP1	TBL2	APOBR
					ENPP4	GCSAML	GTDC1	TEKT2	APOC2
					ENTPD8	GDPD5	GYPC	TENM2	ARMCX4
					EOGT	GET4	HBB	TFDP1	ARV1
					EPB41L4B	GJB2	HBD	THRAP3	ASB4
					EPHB3	GLI2	HCN2	TIMM50	ASPH
					EPHX1	GLIS2	HDAC11	TKTL2	ATG4A
					EPHX3	GLUD1	HEATR4	TLE1	ATP11C
					ERLEC1	GNAS	HEBP1	TMBIM1	BANK1
					EVC2	GNB5	HHIPL2	TMEM196	BLOC1S5
					EVX1	GPI	HID1	TMEM200A	BOD1L1
					FAF1	GPR132	HIGD1B	TMEM62	BRDT
					FAM104B	GPR37	HKDC1	TMPRSS11D	C10orf112
					FAM115A	GPR68	HLA-DOA	TOB2	C13orf45
					FAM118A	GPRIN1	HLA-DQA2	TOP1	C14orf177
					FAM122C	GRIA2	HNRNPDL	TOP3B	C14orf39
					FAM127C	GRM3	HNRNPH2	TP53I3	C15orf41
					FAM149B1	GULP1	HOXC5	TRAPPC13	C16orf72
					FAM167A	HAGH	HPS1	TRDN	C17orf104
					FAM179A	HMGB4	HSCB	TRMT2B	C19orf71
					FAM180A	HMGN5	IARS	TSGA13	C1orf112
					FAM184A	HMX2	IFNGR1	TSSK1B	C1orf141
					FAM189A1	HNRNPF	IGF2R	UEVLD	C22orf43
					FAM189A2	HOXB3	ILK	UGT3A1	C2orf27A
					FAM19A1	HOXC4	INPP5B	UNC50	C2orf27B
					FAM46C	HSH2D	INTS9	USB1	C2orf49
					FAM71E1	HYAL4	IP6K2	VRK2	C2orf69
					FAXC	IBSP	IST1	WDR45B	C2orf83
					FBXL5	IFIH1	ITGA11	WDR46	C3orf67
					FBXL8	IKZF2	IZUMO1	YPEL2	C5
					FBXO11	IL15	KCNH8	ZBTB26	C8B
					FBXO32	IL18	KDELR3	ZC3H12A	C8orf33
					FBXO9	IL1RAP	KIAA0196	ZC3H8	C8orf44-SGK3
					FCGRT	IL1RAPL2	KIF5B	ZCCHC8	C9orf156
					FGD4	IL1RL1	KLHL10	ZDHHC11B	CABYR
					FKBP11	ING4	KLRC2	ZDHHC6	CAMK2D
					FKRP	INO80C	KRT3	ZNF106	CASP10
					FLAD1	INPP5F	KRTAP26-1	ZNF573	CCDC122
					FLRT2	IRF6	L3MBTL4	ZNF608	CCDC125
					FOXN3	IRGM	LAMB2	ZNF662	CCDC36
					FOXP4	IRS1	LANCL3	ZNF790	CCDC53
					FRG1	KATNAL2	LCAT	ZNF812	CCDC62
					FRMD7	KCNN2	LDHB	AADACL2	CCDC83
					FSTL1	KCTD7	LDHC	AAGAB	CCT6B
					FTSJ3	KERA	LIG3	ABCA13	CCT8L2
					G2E3	KHDRBS3	LIMCH1	ABCD3	CDCA5
					GAA	KIAA0226	LIPI	ABHD17B	CENPE
					GALNT14	KIAA0391	LMO2	ABI3BP	CEP135
					GALNT9	KIAA1524	LOC100653071	ACOT7	CFL2
					GBA2	KIF7	LOC100996412	ACOX2	CHEK2
					GCLM	KLF5	LOC100996571	ACSL4	CHFR
					GDF6	KLHL14	LOC100996747	ACSM2A	CHODL
					GDF7	KLHL9	LOC101059957	ACSM2B	CHP2
					GDI2	KRT33B	LOC101060405	ACTN1	CIAPIN1
					GDNF	LARP7	LOC101927294	ADAD1	CIDEC
					GDPD5	LCA5L	LOC101928218	ADAL	CIRBP
					GFI1	LDLR	LOC101928291	ADAM12	CKM
					GFM1	LETM2	LOC101929731	ADAMTS10	CLMN
					GGN	LMCD1	LOC101929876	ADAMTS6	CLPP
					GINS4	LOC101927014	LOC646588	ADCY1	CNNM4
					GJA3	LOC101927645	LONRF3	ADH4	CNOT7
					GLB1L3	LOC101927680	LTB	ADNP2	COPS8
					GLI4	LOC101927930	MAGEA1	ADRM1	CPSF3
					GLT8D1	LOC101928293	MCM4	ADSL	CR2
					GNAS	LOC101928482	MED14	ADTRP	CRMP1
					GNL1	LOC101929169	MEP1A	AFF1	CSH2
					GOLPH3	LOC101929910	METAP1D	AFF3	CT45A1
					GPAA1	LOC101930171	METTL6	AGA	CT45A2
					GPC3	LOC101930400	MFSD10	AGPAT5	CT45A3
					GPD1L	LOC400682	MFSD4	AGPAT6	CT45A4
					GPN2	LOC643355	MGMT	AGTRAP	CT45A5
					GPR17	LOC730183	MGP	AGXT2	CT45A6
					GPR4	LRRC34	MKRN2	AHSA1	CUL4B
					GPRC5A	LRRC3B	MMP2	AIP	CYP4V2
					GPRC5C	LRRC4C	MORC2	AKAP14	DCTN2
					GPS1	LRRC8A	MROH7	AKAP6	DDX52
					GRK4	LRWD1	MROH8	ALAS1	DECR1
					GRM8	MAGEB18	MRPL45	ALB	DEFB107A
					GSN	MAP3K10	MRPL9	ALDH1A1	DEFB107B
					GSPT1	MEIS2	MS4A15	ALDH1A3	DENR
					GSTO2	MEPCE	MSMO1	ALDH1B1	DGKB
					GTF3C5	METTL23	MTHFS	ALG8	DHX36
					GYG1	MFSD11	MTX1	ANG	DNAH12
					HCRTR1	MGEA5	MTX2	ANK3	DPP6
					HDGF	MID1	MYCT1	ANKAR	DSG4
					HELT	MMP23B	MYL1	ANKRD12	DUS4L
					HEY2	MPP1	MYL3	ANKRD45	EFCAB14
					HHAT	MROH2A	MYO9A	ANKRD6	EFEMP1
					HHIP	MRPS15	N4BP2L1	ANP32D	ELL3
					HIBCH	MRTO4	NAA16	AP3S1	ELP5
					HIP1	MS4A2	NDST1	APC	EML4
					HIVEP2	MSANTD4	NECAP1	APITD1	EMR1
					HMHB1	MSRB3	NEDD4	APITD1-CORT	ENSA
					HNRNPR	MT1E	NGDN	ARAF	ERVFRD-1
					HOXC4	MT1G	NHSL1	ARFIP1	ETV6
					HOXC6	MT1H	NMNAT1	ARHGAP10	EWSR1
					HRASLS	MTIF3	NOTCH2	ARHGAP12	FAM120AOS
					HS3ST1	MTPN	NR0B2	ARHGAP15	FAM162B
					HSBP1	MTRNR2L10	NR1H3	ARHGAP18	FBLN7
					HSD17B12	MTRNR2L5	NRIP3	ARHGAP21	FBXO30
					HSPA6	MTRNR2L7	NRXN1	ARHGEF12	FCRL2
					HSPB8	MYLIP	NRXN3	ARID2	FGF16
					HTRA2	MYLK3	NSA2	ARL9	FGFBP1
					HTT	MYOM1	NT5DC4	ARMC1	FGFR2
					ID4	MYOZ3	NTSR1	ARMC4	FNDC7
					IDNK	NAIP	NUCB2	ARNTL	FRZB
					IFRD1	NAP1L1	NUPR1	ARNTL2	GAP43
					IGF2	NARF	OGDHL	ARPC3	GFM2
					IGF2BP1	NARFL	OLFM3	ASB18	GFPT1
					IGFBP3	NAT6	OR10C1	ASB5	GINM1
					IGSF8	NCALD	OR13C8	ASB9	GLB1L
					IKBKB	NDOR1	OR56B4	ASH1L	GPR133
					IL1R1	NDUFAF6	OR8B12	ASPH	GPRC6A
					IL2RA	NIM1	ORAI2	ATF7	GRIA2
					IL34	NLRP3	OSR1	ATF7IP	GSG1
					ILDR1	NLRP7	OSTCP2	ATG10	GTF2I
					INCA1	NOL7	OVOL2	ATP13A3	GTPBP10
					INO80C	NOSTRIN	OVOL3	ATP1A1	GUF1
					INPP5F	NPIPB5	PABPC5	ATP1A2	HDLBP
					INTS3	NR1I2	PAPD7	ATP1A4	HEPACAM
					IPO13	NR4A1	PAX5	ATP2B4	HFM1
					IQCB1	NRG1	PCCB	ATP5G3	HHLA3
					IRX3	NRG2	PCGF1	ATP6V1D	HLA-DOB
					ISCA1	NUDT10	PCMTD1	ATP9B	HMGN3
					ISLR	ORM1	PDE8A	ATPAF2	HP1BP3
					ITGA8	ORM2	PDHB	ATRX	HPRT1
					ITGAV	OSBPL11	PDILT	ATXN7	HRASLS
					ITGB1BP1	OSGIN1	PDLIM1	AURKA	HRASLS5
					ITSN2	OTUD5	PDZD11	BABAM1	HSF2
					JMJD1C	P2RY6	PDZK1IP1	BACH1	HSPA13
					KANK4	P4HA2	PELP1	BAG5	HTR7
					KATNAL2	PAK7	PEX13	BARD1	HYKK
					KAZALD1	PAPL	PGR	BCAP29	IFNK
					KCNF1	PAQR5	PHC2	BCAS4	IFT57
					KCNIP1	PARP11	PHF5A	BCL2L15	IL17RE
					KCNJ10	PARP8	PHLDB3	BDH2	IL18
					KCNN2	PCDH12	PHOSPHO1	BIVM	IL36B
					KCTD8	PCDH17	PI4K2B	BIVM-ERCC5	ILKAP
					KDELC2	PCDH18	PIGY	BMP2K	INPP5J
					KDELR2	PCDHB15	PIP	BMPR1A	IP6K2
					KDM5C	PCDHB16	PITPNB	BNC1	IPO9
					KIAA1429	PDE4D	PLAG1	BOD1L1	IPP
					KIAA1432	PDHA1	PLP2	BOLA2	IRF6
					KIAA1456	PDZD11	PMPCA	BRAF	IST1
					KIAA1598	PEA15	POLE	BRINP3	ITFG1
					KIAA1755	PEX2	POLR3A	BRS3	ITGA4
					KIAA1841	PF4V1	POLR3H	BTG3	ITGA8
					KIAA1919	PGAP2	POP5	C10orf112	ITGB1BP2
					KIFAP3	PGPEP1L	PPAPDC1B	C10orf82	ITGBL1
					KLHL15	PGS1	PPRC1	C11orf91	ITSN1
					KLHL34	PHC2	PRIM1	C12orf74	JAM3
					KRT6A	PHF7	PRPF4	C15orf32	KANSL1L
					KRT82	PHLDB2	PRSS58	C15orf43	KBTBD2
					LAMB4	PIGK	PRUNE	C15orf57	KBTBD8
					LARGE	PIK3R1	PSMB6	C16orf87	KCNIP2
					LCAT	PISD	PTPRG	C17orf104	KCNIP4
					LDHA	PLA2G4F	PTPRN2	C17orf66	KCNV1
					LEPREL1	PLAUR	PTTG1	C17orf75	KDM6A
					LEPROT	PLCE1	PYCR2	C17orf80	KIAA1045
					LHX2	PLCH2	QRICH2	C1orf110	KIAA1279
					LIG1	PLEKHA4	RAB4B	C1orf174	KIAA1715
					LIMS2	PLEKHH3	RABEP1	C1orf210	KIF18A
					LMBR1L	PNMA1	RASA1	C1orf68	KIF2A
					LMBRD1	PNMA5	RBFOX1	C1QTNF9	KIF5B
					LMNA	PNPLA7	RBM15B	C1QTNF9B	KLHL11
					LOC100127983	POMGNT1	RBM23	C2	KLHL2
					LOC100289561	PPIH	RBM24	C20orf96	KLHL34
					LOC101927562	PPM1D	RBMS3	C22orf24	KLHL4
					LOC101927751	PPP1R21	RCC1	C22orf42	KLHL5
					LOC101928293	PPP2R1B	REG1A	C2orf74	KRTAP13-3
					LOC101929479	PPP2R3C	REG1B	C3orf17	KRTAP21-2
					LOC101929758	PQLC2	REM1	C4orf21	KRTAP26-1
					LOC101929847	PRMT10	RFPL4A	C4orf3	KRTAP27-1
					LOC101930123	PROK2	RFPL4AL1	C5orf47	KRTAP4-3
					LOC388780	PRSS55	RGMB	C6orf183	LARS
					LOC402160	PSD	RGS7	C6orf201	LAYN
					LONRF3	PSTPIP1	RHBDD1	C8orf31	LEMD1
					LPAR1	PTAFR	RLBP1	C9orf3	LOC100506571
					LPHN3	PTGDR2	RNF128	CAB39L	LOC100996415
					LPP	PTPN7	RPL13A	CACNA1E	LOC101060208
					LRRC20	PTPRF	RPS2	CACNB2	LOC101060210
					LRRC23	PTPRM	RPS26	CALCRL	LOC101060211
					LRRC28	RAB13	RPS29	CALN1	LOC101927985
					LRRC3B	RAB31	RPSA	CAND1	LOC101928691
					LRRC42	RABGEF1	RTDR1	CANX	LOC101930073
					LRRC71	RAD54B	RTN4IP1	CARD16	LOC152586
					LRRC8D	RAPGEF4	SAP30BP	CARD17	LOC728026
					LRRN1	RASAL1	SAR1B	CCBL2	LOH12CR1
					LSM1	RBM4	SCAF4	CCDC115	LPIN2
					LTB4R	RBMS3	SCN7A	CCDC129	LRP2
					LUZP6	RBPMS2	SCPEP1	CCDC146	LRRN3
					LYSMD4	RCAN2	SEC24C	CCDC149	LRTOMT
					MAFG	RD3	SEMA6A	CCDC152	LSM3
					MAL	RDH8	SENP2	CCDC153	LTBP1
					MALT1	RGS14	2015-09-04	CCDC155	LUC7L3
					MAN2A1	RGS3	SERPINA1	CCDC168	LYPD8
					MAP3K4	RHOG	SERPINA10	CCDC173	LYRM4
					MAP3K6	RHOXF2	SERPINE3	CCDC174	LZTFL1
					MAP3K8	RHOXF2B	SFSWAP	CCDC28A	MAEL
					MAPKAPK2	RNF19A	SFTPA1	CCDC79	MALT1
					2015-03-05	RNF222	SFTPA2	CCDC88A	MANBA
					2015-03-08	RNF40	SH2D1A	CCL15	MAP3K9
					MATN4	RNF6	SLC16A12	CCL5	MAPRE2
					MCC	RNPS1	SLC16A14	CCNB3	MAPRE3
					MCM7	ROR2	SLC17A6	CCNC	MASP1
					MCOLN1	RPA3	SLC22A20	CCNL2	MBNL2
					MCU	RTEL1	SLC27A2	CCR5	MDC1
					ME3	RUFY2	SLC31A1	CCSER2	MED12L
					MED13L	S100A14	SLC38A3	CCT7	MGEA5
					MED25	SAMD14	SLC39A6	CD209	MLN
					MED31	SCUBE1	SLC39A9	CD72	MMP28
					MEDAG	SCYL3	SLC45A4	CD99	MMP8
					MEIG1	SDR9C7	SLC4A1	CDC27	MOGS
					MELK	SERPINA1	SLC5A6	CDC37L1	MPHOSPH9
					MESDC1	SETD5	SLC7A6	CDH12	MR1
					MEST	SFXN4	SLC7A7	CDKN2A	MSH2
					MFSD1	SGK2	SLCO2A1	CDKN2C	MSH6
					MFSD6	SGMS1	SLX4	CEACAM3	MSS51
					MICB	SHC1	SMIM17	CEACAM7	MTIF2
					MID1IP1	SIMC1	SMPD2	CECR1	MYCL
					MINA	SIRPB2	SMPD4	CEL	MYD88
					MINK1	SIX6	SND1	CENPBD1	MYO3B
					MLANA	SLAIN1	SNRNP200	CEP112	MYOZ1
					MLPH	SLC10A1	SNRNP27	CEP19	NADK2
					MOB1B	SLC12A4	SPACA3	CEP290	NAT10
					MOB3B	SLC14A1	SPATA20	CEP63	NCAN
					MOCS1	SLC15A2	SPATA7	CERS5	NCR2
					MPZL2	SLC17A9	SPIN2A	CGNL1	NDUFA10
					MRGPRF	SLC26A1	SPIN2B	CHCHD3	NPEPPS
					MRGPRX3	SLC26A3	SPRTN	CHCHD4	NPM1
					MRPL2	SLC26A4	SPTSSB	CHN1	NQO2
					MRPL34	SLC29A1	SSMEM1	CIZ1	NT5C3A
					MSANTD4	SLC35C2	ST20-MTHFS	CLCN2	NT5DC1
					MSI1	SLC39A7	ST6GALNAC2	CLDN15	NUDT14
					MSI2	SLC3A2	SUFU	CLDN18	NUDT21
					MTFR1L	SLC51B	SUMF1	CLEC4D	NUMBL
					MTMR6	SLC5A9	SYT2	CLEC5A	NUP133
					MTPN	SLC7A8	TANK	CLECL1	NXPH3
					MTRF1	SLFNL1	TARM1	CLIC1	ODAM
					MVB12A	SMAP2	TBCD	CLIC4	OR6C74
					MYCL	SMEK2	TBX22	CLIC6	OSTN
					MYL6B	SNRPD2	TCEA2	CLNS1A	OTOR
					MYLK4	SNRPN	TCL1A	CMYA5	P2RY13
					NAA25	SNX1	TEX264	CNBD2	PALM2-AKAP2
					NCK1	SNX33	TFCP2	CNDP1	PARK7
					NCLN	SP6	TFPI	CNKSR2	PARP15
					NDNF	SP8	TFR2	CNST	PCDH15
					NDUFAF3	SPANXN2	TGIF1	CNTN4	PCYT2
					NEK11	SPARCL1	THOC5	CNTN6	PDCD4
					NEK3	SPATC1L	TIMM23B	CNTNAP4	PDGFRL
					NEK7	SPATS2L	TIMMDC1	CNTRL	PDHA2
					NEURL1B	SPHAR	TLL2	COBLL1	PDZRN4
					NFATC4	SPHK1	TMEM139	COG1	PES1
					NFE2L2	SPINK9	TMEM163	COMMD8	PGGT1B
					NFS1	SPRY2	TMEM194B	COPS5	PGPEP1L
					NFYB	SPRY4	TMEM206	COQ5	PHB2
					NMBR	SRSF2	TMEM219	COX6A2	PHF11
					NOL3	SSBP4	TMEM70	COX6C	PHF16
					NOTCH2NL	STAMBPL1	TMEM79	CRB1	PHLPP2
					NOTO	STAT4	TMF1	CREM	PICALM
					NOX4	STMN1	TNFAIP6	CRISP1	PIGV
					NPDC1	STON2	TNPO1	CRNKL1	PIK3C2B
					NPTX2	STRA6	TNRC6A	CRYGA	PITPNA
					NPTXR	STRC	TP53I3	CRYGB	PITPNB
					NR1D1	STX4	TP53TG5	CRYZ	PLA2G7
					NR2C2	SULT1B1	TPGS2	CSMD3	PLCB4
					NRDE2	TARBP2	TPI1	CSN3	PNPLA8
					NSL1	TBATA	TRAP1	CSNK2A2	POC1B
					NSUN7	TBK1	TRAPPC4	CSRP3	POLR2H
					NT5DC2	TBKBP1	TRIM11	CST11	PPP1R10
					NTRK1	TBXAS1	TRIM59	CTRB1	PPP1R18
					NTRK2	TC2N	TRIM73	CTSD	PPP6R3
					NUAK1	TCEA2	TTC27	CTTNBP2NL	PPT1
					NUDT13	TCEB3C	TTC5	CWC27	PRL
					NUDT22	TCEB3CL2	TUBGCP3	CXCL17	PRMT6
					NXPH4	TESK2	UBR5	CXorf56	PRPF3
					OGFOD2	TET3	UGT1A7	CXorf66	PRPF39
					ORAOV1	TFAM	UGT1A8	CYB5R4	PSMA8
					ORMDL3	TGIF1	UGT2A3	CYP20A1	PTRH2
					OSER1	TIAM1	UNC119B	DAAM1	PUS3
					OSMR	TLE6	UNC80	DAB2IP	PXMP4
					OTUD5	TLR5	UQCRQ	DAPL1	RAB12
					OTUD7B	TM9SF1	USF2	DAW1	RAB9B
					OXA1L	TMEM126B	USP19	DBT	RALA
					PABPC1L	TMEM35	USP28	DCAF15	RAPGEF5
					PABPC4	TMEM5	USP8	DCDC5	RASIP1
					PAK4	TNFRSF1A	VASH2	DCP1A	REM2
					PALLD	TNFSF13	VAV1	DCTD	REPS1
					PALM	TNK2	VPS8	DCTN6	RFTN2
					PANK3	TOE1	WDR13	DDB1	RFX2
					PARP3	TOR1AIP1	WDR26	DDI2	RIOK1
					PCGF3	TOR2A	WDR47	DDX26B	RNASET2
					PDCD10	TP53	XPO6	DDX27	RNF144B
					PDGFD	TP53AIP1	XYLB	DDX42	RNF170
					PDSS1	TP53BP1	YY1AP1	DDX46	RNF32
					PDZD2	TPI1	ZBTB7C	DDX55	RNPC3
					PEPD	TPK1	ZC3HAV1	DECR1	RPA4
					PER3	TPRG1	ZFAND6	DEFB124	RPGR
					PEX5	TREML2	ZMYM3	DENND2C	RPL22
					PFN1	TREX1	ZMYND19	DEPDC4	RPP25L
					PFN4	TREX2	ZNF283	DFNA5	RSAD2
					PGM3	TRIP4	ZNF518A	DGKH	RUFY2
					PHF21B	TRMT2B	ZNRD1	DHX15	SCYL1
					PHPT1	TRNT1	ZPBP2	DHX29	SEC24C
					PHYKPL	TRPM4	ABCA9	DHX33	SENP6
					PIANP	TTC39A	ABCD2	DHX35	SERPINB11
					PIM1	TTLL3	ABCG1	DIAPH2	SGCG
					PIM2	TUBA1A	ABRA	DIAPH3	SGIP1
					PIM3	TUBA1B	ACPP	DICER1	SGK3
					PKIB	TUBB6	ACTL6A	DIP2B	SH3D19
					PKIG	TXNDC11	ACVR2B	DIP2C	SIAE
					PKM	TXNRD1	ADAMTS15	DKC1	SLBP
					PLA2G6	UBB	ADCY6	DKK4	SLC15A2
					PLCB4	ULK2	AGMAT	DNAJB9	SLC5A5
					PLCD1	UPP1	AIMP2	DNAJC10	SLC7A3
					PLCXD2	USMG5	AMIGO2	DNAJC24	SLFN13
					PLD4	USP33	ANGPTL2	DNER	SLITRK1
					PLEKHB1	USP43	ANKRD37	DOCK11	SLMO2
					PLK1S1	UTS2B	ANKRD40	DOCK7	SMAD2
					PNMA6A	VPS51	ANKRD53	DOK5	SMARCA5
					PNMA6C	VPS8	AP4S1	DPH7	SMNDC1
					POLN	VWA5B1	APOB	DSC1	SNRPF
					POLR1D	WDR45	APOC3	DSCR3	SNX14
					POLR2H	WDR5	ARHGAP11A	DSG3	SPAG5
					POLR2J	WDR5B	ARHGEF10	DSG4	SPATA25
					POLR2J2	WFDC10B	ARL10	DTHD1	SPPL2A
					POLR2J3	XAF1	ARL17B	DTNBP1	SQRDL
					PPM1H	XPO1	ASB11	DUSP13	SSX4
					PPP1R16A	XPO4	ASB16	DUSP15	ST8SIA6
					PPP1R37	YIPF1	ASCC1	DYNC2H1	STAU1
					PPP1R7	YIPF5	ASIC2	DYRK3	STMN1
					PQLC2	YPEL4	ATAD3B	EAF2	SUCO
					PRAME	ZBED6CL	ATAT1	EAPP	SUOX
					PRDM14	ZBTB20	ATP10D	EFCAB14	SUV39H1
					PRDM15	ZBTB45	ATP1B4	EFTUD2	SYNE2
					PRDX5	ZC3H10	ATP2C1	EIF4ENIF1	SYNJ2BP
					PRICKLE3	ZDHHC15	ATP6V1A	ELK3	SYNJ2BP-COX16
					PRKX	ZDHHC3	ATRAID	ELMO2	TAX1BP1
					PRNP	ZFP42	B4GALT3	ELP2	TBC1D32
					PRSS3	ZKSCAN3	BAG1	ELP6	TBCB
					PRSS36	ZKSCAN4	BEAN1	EMILIN2	TCTEX1D1
					PSENEN	ZKSCAN8	BHLHB9	ENO4	TERF2
					PSG3	ZNF124	BIN2	ENOSF1	TEX15
					PSG4	ZNF133	BLOC1S5	ENPP3	TFB1M
					PSG9	ZNF141	BMPR1A	ENPP5	THAP11
					PSMD13	ZNF280B	BOK	EPB41L5	TICRR
					PSMG3	ZNF385A	BRF2	EPG5	TIGD6
					PTGES3	ZNF385B	BSPRY	EPHA4	TIMMDC1
					PTPN11	ZNF426	BTN2A2	EPN3	TINAG
					PTRF	ZNF470	C12orf52	EPPIN	TINF2
					PXDC1	ZNF528	C2orf49	EPPIN-WFDC6	TMA16
					QRFPR	ZNF567	C3orf43	ERAP1	TMCO1
					R3HCC1	ZNF75A	C5orf42	ERCC6	TMED5
					R3HDM2	ZNF79	C7orf55-LUC7L2	ERCC6-PGBD3	TMEM155
					RAB11FIP2	ZNF800	C7orf63	ERCC6L2	TMEM184C
					RAB42	ZNF821	C8orf46	ESYT1	TMEM217
					RABEP2	AAK1	C9orf96	ESYT2	TMEM55A
					RABGGTA	ABL2	CA14	EXOC3	TMPPE
					RAD23A	ACAD8	CAB39L	EXOSC1	TMPRSS11E
					RADIL	ACE	CAMK1G	FAAH2	TNFAIP2
					RB1	ACKR2	CAMKK2	FAF1	TNFRSF10D
					RBBP8	ACOX1	CARD10	FAM13A	TNFRSF19
					RBM17	ACP5	CASP9	FAM149B1	TNPO3
					RBM38	ACP6	CCDC104	FAM159A	TOPORS
					RBM46	ACSF2	CCDC11	FAM160A1	TPPP3
					RBMS1	ACSF3	CCDC158	FAM160A2	TRERF1
					RBPMS	ACTA2	CCDC173	FAM160B1	TRIM23
					RBPMS2	ACTN2	CCDC40	FAM168B	TRIM34
					RC3H2	ACTN3	CCDC60	FAM173B	TRIM55
					RCAN3	ACY3	CCL28	FAM184B	TRIM6-TRIM34
					RCC2	ADA	CCND2	FAM204A	TRPC3
					RCHY1	ADAM15	CCNDBP1	FAM64A	TSACC
					REC8	ADAM19	CCNK	FAM73A	TSHB
					REEP4	ADAM23	CCNL1	FAM89A	TTC3
					RER1	ADAMTS10	CCNL2	FAM92A1	UBE2E2
					RGAG4	ADAMTS5	CCNYL1	FAM9C	UBE2QL1
					RGL2	ADAMTSL2	CD300E	FARSB	UBE2R2
					RGMA	ADCK2	CD40	FASTKD2	USH2A
					RHOBTB1	ADCY6	CDC25B	FASTKD3	USP34
					RHOD	ADCY7	CDH12	FATE1	VCL
					RIMS3	ADCY8	CDH18	FBXO24	VPS37A
					RIN2	ADH5	CDH5	FBXO43	VTI1B
					RNF121	ADORA1	CDK6	FBXO8	WDR36
					RNF122	ADTRP	CEP112	FCAR	WDR52
					RNF138	AGO1	CEP250	FCER1A	WDR78
					RNF139	AGO3	CEPT1	FDX1	XIRP2
					RNF168	AGRP	CHCHD1	FDXACB1	YBX3
					ROBO2	AKAP1	CHRM5	FGA	ZADH2
					ROCK1	AKAP8	CHST15	FGF19	ZFX
					ROPN1	ALKBH1	CHSY3	FILIP1	ZFY
					RPL19	ALOX15B	CKMT2	FKBP3	ZKSCAN7
					RPL27A	ALOXE3	CNGB1	FKBP7	ZNF121
					RPP40	ALPK2	COL4A3BP	FLT3	ZNF141
					RPSA	ALS2	COX10	FMO3	ZNF229
					RRAGA	ANK2	COX4I1	FNBP4	ZNF23
					RSPH3	ANKDD1B	CPSF4	FOLR4	ZNF234
					RTN4IP1	ANKHD1	CPT2	FOXR2	ZNF236
					RUSC1	ANKHD1-EIF4EBP3	CRTC3	FPGT-TNNI3K	ZNF257
					SAMD14	ANKLE1	CSF1R	FRMD3	ZNF326
					SAP30L	ANKRD18B	CST3	FRRS1L	ZNF343
					SAYSD1	ANKRD23	CTDSP2	FSTL4	ZNF354B
					SBSPON	ANKRD33	CTNNA3	FTH1	ZNF354C
					SCAF4	ANKRD60	CUL5	GABRA6	ZNF45
					SCAPER	ANKRD66	CXADR	GABRG1	ZNF480
					SCFD1	ANKS1B	CXorf38	GABRG2	ZNF484
					SCIMP	ANO7	CYP27B1	GAD2	ZNF511
					SCN5A	ANXA2R	DAGLB	GAGE10	ZNF534
					SDCCAG3	AOC3	DAK	GALP	ZNF555
					SEC14L1	APEH	DAOA	GARNL3	ZNF569
					SEC31A	APLP2	DCAF15	GART	ZNF606
					SELV	APOF	DCLRE1B	GAS2L3	ZNF616
					SEMA3D	AQP9	DDO	GATC	ZNF684
					SEMA4B	ARAF	DDR2	GBAS	ZNF718
					SEMA5A	ARAP2	DDX50	GCG	ZNF730
					SEMA6C	ARHGAP42	DDX55	GEMIN2	ZNF736
					SENP1	ARHGEF19	DHRS12	GFPT1	ZNF74
					2015-09-09	ARHGEF40	DIP2A	GIGYF1	ZNF77
					SERINC2	ARID3C	DMRTC1	GIN1	ZNF800
					SERP1	ARL13B	DMRTC1B	GINS1	ZSCAN29
					SEZ6L	ARL14EP	DMRTC2	GIPC2	AARS
					SGCE	ARL14EPL	DNAJB14	GJC1	AASDHPPT
					SGMS1	ARL4D	DNASE1L3	GLB1L	ABCA1
					SGSH	ARL6IP4	DPF3	GLCE	ACADM
					SH3GLB2	ARMC10	DPP9	GLOD4	ACAT1
					SHMT2	ARMC2-AS1	DQX1	GLRA3	ACTC1
					SHPK	ARMC6	DRAM2	GMCL1	ACVR2A
					SIGIRR	ARMC7	DUSP9	GNG8	ADSL
					SLC16A5	ARSG	DVL3	GNL2	AGTRAP
					SLC16A9	ARV1	DYNC1I1	GNL3	AHNAK
					SLC17A9	ARVCF	E2F8	GNPDA2	AHRR
					SLC24A4	ASB10	ECHDC3	GP6	AIG1
					SLC25A16	ASIC1	EIF5A	GPATCH8	AKIRIN2
					SLC25A20	ASPG	EMC3	GPI	AKR1B1
					SLC25A30	ASPRV1	EPHA4	GPN1	ALKBH1
					SLC25A32	ATOH7	ESR2	GPR155	AMDHD1
					SLC25A48	ATP10A	ETNK1	GPR171	ANGPTL5
					SLC25A51	ATP2A1	EXOC3L4	GPR176	ANK1
					SLC35A1	ATP5S	EYA3	GPR33	ANK2
					SLC35C1	ATP6V0A1	FAM129A	GPR87	ANKRD27
					SLC37A3	ATXN2L	FAM149A	GPSM2	AP1S2
					SLC39A8	ATXN7L2	FAM186A	GRIK3	AP2M1
					SLC43A1	AZI2	FAM189B	GRIP1	AP5B1
					SLC47A2	AZU1	FAM192A	GRM1	APLP2
					SLC52A1	BANF2	FAM221A	GRM7	AQP1
					SLC52A3	BCAN	FAM49B	GSDMC	ARAP1
					SLC5A3	BCAS3	FCF1	GSPT2	ARFGAP2
					SLC8A3	BCL2L14	FCHO2	GSS	ARHGEF38
					SMARCA2	BDH1	FNDC3B	GTF2H2	ARNT2
					SMG6	BFAR	FPR2	GTF2H2C	ARX
					SMIM12	BLVRA	FSD1L	GTF2H2D	ASH1L
					SMNDC1	BMPR1B	FUCA1	GTPBP4	ASTE1
					SNAP47	BOD1	FUT8	GZMK	ATL2
					SNX2	BOK	GALNT6	H2AFY	ATN1
					SNX32	BOLA2	GAN	H3F3A	ATP1B3
					SOX7	BRAT1	GDF9	HADHA	ATP6V0A2
					SOX9	BRD1	GIT2	HARS2	ATP7A
					SPATA20	BRF1	GLB1L3	HAVCR1	ATP7B
					SPIDR	BYSL	GLT8D1	HBP1	ATPAF1
					SPIN1	C15orf65	GNAI3	HCK	AZGP1
					SPIN3	C16orf71	GOLGA6C	HEATR3	B4GALT3
					SPRY4	C16orf89	GOLGA8A	HERC1	BAGE
					SQRDL	C16orf95	GOLGA8B	HIF1A	BAIAP2
					SRP54	C17orf53	GOLGA8H	HINT3	BANF2
					SRSF4	C17orf62	GOLGA8K	HIP1	BAZ2B
					SSSCA1	C17orf77	GOLGA8M	HIST1H1A	BBOX1
					ST3GAL3	C19orf44	GOLGA8O	HIST1H1B	BCAS3
					ST3GAL4	C19orf54	GOLGB1	HIST1H1C	BCL2
					STK3	C1orf111	GOSR2	HIST1H2AJ	BCL7B
					STK32C	C1orf137	GPR171	HIST1H3E	BCOR
					STK33	C1orf177	GRAMD1B	HIST3H3	BET1
					STX17	C1orf192	GRSF1	HMGN2	BMPR1A
					STX4	C1orf210	GSTCD	HNMT	BNIPL
					STXBP6	C21orf58	GSTM3	HPGDS	BRINP3
					SUCLG2	C22orf46	GSTM4	HSD17B3	BTBD3
					SULF2	C2CD2L	GTF3C5	HSPH1	BTG3
					SVEP1	C2orf54	GYPE	HUS1	BTN2A1
					SYNDIG1	C3orf55	GYS2	HYI	C12orf66
					SYPL2	C3orf84	HADH	HYKK	C14orf132
					SYT17	C4A	HDAC8	IDH3A	C16orf59
					SYT6	C4B	HERC3	IFIT2	C17orf75
					TADA3	C4orf3	HGSNAT	IFIT3	C19orf57
					TAF2	C4orf50	HIST1H4H	IFT52	C1orf141
					TAGLN	C5orf22	HLA-DMA	IGFBP1	C1orf74
					TARBP2	C6orf1	HRG	IGSF23	C1QTNF9
					TBC1D1	C6orf89	HSPB7	IL10RB	C20orf26
					TBC1D30	C7orf63	HTATIP2	IL1RAP	C22orf39
					TBX15	C8orf76	HTR3B	IMMT	C2orf48
					TCEB1	C8orf86	HYOU1	INO80C	C3orf14
					TCP1	CAAP1	ICAM1	IPMK	C3orf56
					TCP11	CACNA1E	IFIT1B	IPO8	C5orf52
					TCTN1	CACNG6	INHA	IQGAP1	C6orf222
					TEKT4	CAMK1D	INPPL1	IRGM	C9orf72
					TEX10	CAMK1G	INVS	IST1	CA12
					TEX264	CAMKMT	IRS2	ITFG1	CAAP1
					TFEB	CAPN13	ITPKB	ITGB6	CACYBP
					TGFA	CARD10	JAKMIP1	ITSN1	CALR
					TGFB1	CASC3	KCNJ6	IVNS1ABP	CAMKK1
					TGIF1	CASP9	KIAA1107	IZUMO3	CARD18
					TGIF2	CCDC108	KIAA1549L	JPH1	CASP3
					TGIF2-C20orf24	CCDC117	KIAA1614	KAT6B	CAV2
					THAP5	CCDC129	KIF14	KCNIP4	CBLB
					TIFAB	CCDC169	KIF21A	KCNK2	CBX1
					TIMM13	CCDC22	KLF12	KCNN4	CCDC138
					TIMM44	CCDC27	KLHDC2	KCNT2	CCDC67
					TIMMDC1	CCDC51	KLHDC3	KCNU1	CCDC85A
					TJAP1	CCDC63	KLHL7	KDELR2	CCDC89
					TJP1	CCDC80	KLHL8	KDM2A	CCNF
					TK1	CCDC83	KPRP	KDM4C	CCNI
					TKT	CCL27	KRT37	KDM5C	CCR4
					TKTL1	CCNB1IP1	KRT6C	KDM6A	CCT5
					TLE2	CCNB3	KRT71	KIAA0196	CD164
					TLE3	CCND3	KRTAP12-1	KIAA0391	CD209
					TMCC2	CCNJ	KRTAP3-3	KIAA1024	CD58
					TMCO1	CCNL1	LAIR2	KIAA1024L	CDC42
					TMED5	CCNL2	LANCL1	KIAA1033	CDCA4
					TMEM129	CD244	LILRB3	KIAA1143	CDCA7L
					TMEM14C	CD248	LMNB2	KIF18A	CDH18
					TMEM150C	CD320	LOC101060604	KIF5A	CDH20
					TMEM161A	CDC23	LOC101927763	KIF6	CDK7
					TMEM161B	CDC27	LOC101929496	KL	CDO1
					TMEM176B	CDH15	LOC101929809	KLF8	CENPC
					TMEM2	CDH23	LOC730268	KLHL13	CEP128
					TMEM214	CDIPT	LPHN2	KLHL24	CEP19
					TMEM246	CDK10	LPIN2	KLHL38	CHADL
					TMEM259	CDK15	LPL	KLK15	CHCHD2
					TMEM41A	CDK17	LRMP	KLRB1	CHD9
					TMEM50A	CDK18	LRP11	KRT72	CHPF
					TMEM98	CDK5RAP3	LRRC17	KRTAP22-1	CHRDL1
					TMX1	CEACAM21	LUC7L2	KRTAP24-1	CHRDL2
					TNFAIP3	CENPV	LUZP2	KRTAP27-1	CISD1
					TNFRSF10A	CEP57L1	LYPD5	KY	CKB
					TNFRSF21	CES1	MAB21L3	L3MBTL1	CLEC5A
					TNIP1	CETP	MAGEA2	LACE1	CLPX
					TNXB	CFC1	MAGEA2B	LACTB	CLVS2
					TOM1L1	CFC1B	MAML1	LAMA2	CLYBL
					TOMM40L	CFD	MAP3K3	LAMB1	CMTM7
					TOP3B	CFP	MATN1	LANCL3	CMYA5
					TP53AIP1	CHDH	MCM8	LARP4B	CNN1
					TRABD2B	CHST14	MED10	LAYN	CNOT4
					TRANK1	CHTF18	METTL1	LCP1	CNPY2
					TRIM36	CIB1	MFSD1	LDB3	COA3
					TRIM47	CISH	MITF	LDHAL6A	COL6A3
					TRIM8	CLDN12	MLF1IP	LEPROT	CPXCR1
					TSC22D1	CLDN4	MMP13	LEUTX	CRAMP1L
					TSC22D4	CLEC11A	MMP8	LGR4	CRISPLD2
					TSPAN12	CLLU1OS	MOAP1	LIMCH1	CROCC
					TSPAN13	CLN3	MOCS3	LIMK2	CROT
					TTC19	CLN6	MOGAT1	LIMS1	CSH2
					TTC27	CLP1	MPPE1	LIMS3L	CSRNP2
					TTLL13	CLSTN1	MRGPRX2	LIN7A	CTAG1A
					TUBA8	CNN2	MSMB	LNP1	CTAG1B
					TUBB4A	CNNM1	MSR1	LOC100130301	CTAG2
					TVP23A	CNOT3	MST4	LOC100287036	CTNNB1
					TWIST1	CNR1	MTO1	LOC100289187	CTSC
					UBA1	CNR2	MYO15A	LOC100293704	CUL3
					UBA2	COL12A1	MYO1B	LOC100505841	CWC27
					UBE2D3	COL16A1	NDNL2	LOC100996619	CXCR4
					UBE2L3	COMMD7	NDUFS2	LOC100996693	CYP2B6
					UBE2R2	COMP	NEB	LOC100996720	CYP4A22
					UBE3B	COPB2	NEK11	LOC100996740	DAB1
					UBE3C	COPE	NEK2	LOC100996747	DAPK2
					UBIAD1	CORO2A	NFATC3	LOC101060205	DCBLD1
					UCN	COX10	NOL12	LOC101060391	DCC
					UGT8	COX14	NOX4	LOC101060747	DCLK1
					ULK2	COX7A2L	NPY1R	LOC101927266	DDO
					UNC5D	CPNE4	NPY5R	LOC101927801	DDX31
					UPF2	CPNE6	NR4A2	LOC101928058	DDX58
					UPP1	CPT1B	NSUN6	LOC101928208	DEFB118
					USP19	CREG2	NTPCR	LOC101928218	DENR
					USP25	CRELD1	NUDT19	LOC101928619	DGKG
					VAMP3	CRISP1	NUFIP1	LOC101928871	DHRS3
					VAPB	CROT	NUGGC	LOC101928925	DHX8
					VAV2	CRTAP	OLFM2	LOC101929383	DIMT1
					VCAN	CRYBB1	OR2H1	LOC101929493	DIP2C
					VDAC1	CRYZL1	OS9	LOC101929758	DISC1
					VGF	CSF2RA	P2RY10	LOC101929876	DKC1
					VGLL3	CST5	PADI2	LOC101929880	DLG5
					VPS54	CTAGE5	PAPSS2	LOC101930006	DMD
					WAC	CTBP2	PAQR6	LOC101930083	DNAH9
					WBSCR17	CTNNA1	PARK2	LOC642441	DNAJC24
					WDR24	CTTNBP2NL	PCNT	LOC729020	DNER
					WDR5	CUL3	PCSK6	LOC730256	DNM3
					WIF1	CUX1	PDCD2	LOH12CR1	DPY30
					WIPF2	CWF19L2	PDE4DIP	LRCH2	DSC2
					WIPI2	CXADR	PDE9A	LRRC16A	DSN1
					WNK1	CXCL14	PDLIM2	LRRC18	DUSP26
					WNT2B	CXorf30	PDLIM4	LRRC43	DUSP27
					WNT4	CXorf36	PDZRN3	LRRC48	DYNC1LI2
					WNT6	CXorf64	PELO	LRRD1	DYRK2
					WNT7A	CYB561	PEX11A	LRRN1	DYSF
					WRB	CYB561D2	PFKP	LRRTM2	DZIP1L
					YARS	CYB5R2	PGK2	LSM14A	EAPP
					YIPF5	CYHR1	PHB	LUZP2	EBF1
					YTHDF3	CYP26C1	PHF16	LXN	EDC3
					ZBTB7A	CYP27A1	PIGZ	MAB21L1	EFCAB1
					ZCCHC16	CYP2C8	PIK3AP1	MAP3K7CL	EIF1
					ZCCHC9	CYSLTR1	PINLYP	MAP3K9	EIF4A2
					ZDHHC1	CYTH4	PLA2G4C	MAP4K3	EIF4G2
					ZFP90	DAAM2	PLAUR	MAP7D2	ELMOD3
					ZFYVE21	DAB2	PLEKHG2	MAP7D3	ELOVL5
					ZFYVE28	DACH1	PLIN4	MAPK10	ELTD1
					ZKSCAN3	DAXX	PM20D2	MAPRE2	EME1
					ZMYM5	DBH	PMM1	2015-03-01	ENSA
					ZNF101	DCDC5	PNPT1	MARK1	EPG5
					ZNF160	DCLRE1A	POLR3G	MARK4	ERBB2IP
					ZNF202	DCST1	PPCS	MARS2	ERMN
					ZNF280B	DCTN6	PPP1R15A	MCM8	EXOSC1
					ZNF317	DDB2	PPP1R15B	MED1	FAM110B
					ZNF335	DDX11	PRAMEF11	MED27	FAM124A
					ZNF347	DDX6	PRAMEF15	MED30	FAM151B
					ZNF428	DEFA4	PRAMEF20	MEF2A	FAM162A
					ZNF514	DEFB129	PRAMEF21	MEIG1	FAM173B
					ZNF555	DEFB136	PRAMEF4	MEP1A	FAM227B
					ZNF580	DENND1C	PRAMEF5	METTL23	FAM46A
					ZNF662	DERL2	PRAMEF6	MFAP3L	FAM49B
					ZNF70	DFNB31	PRAMEF9	MGME1	FAM76B
					ZNF789	DGKH	PRDM5	MIP	FAM83C
					ZNF790	DHODH	PRDX3	MIS18BP1	FARS2
					ZNF792	DHRS12	PRPF18	MKI67IP	FBLN1
					ZNF800	DHRS13	PRSS33	MLYCD	FBP1
					ZNRD1	DHRS4	PSEN1	MMAA	FBXL17
					ZSCAN31	DHRS4L1	PSMD10	MMP12	FBXO9
					ZSWIM7	DHRS4L2	PSPH	MMP3	FGFBP2
					A4GALT	DIAPH3	PTS	MMRN1	FHL5
					AADACL3	DIO1	QDPR	MNDA	FLCN
					AATK	DIO2	RABL6	MORC4	FLT1
					ABAT	DLEC1	RAG2	MOSPD3	FLT3
					ABCA2	DLG5	RASGRF1	MRPL13	FMO3
					ABCG1	DLK2	RBFOX3	MRPL16	FMR1
					ABHD11	DLL4	RBM3	MRPL22	FNBP1
					ABHD17A	DLX6	RBM34	MRPS14	FOS
					ABL2	DMKN	RBMX	MRPS15	FPGT
					ABO	DMRT2	RBP2	MS4A15	FRMD3
					ACBD4	DMWD	RC3H2	MSANTD3	FRMD4A
					ACER1	DNAH3	RDH12	MSMB	FRRS1
					ACPT	DNAI1	REP15	MT4	FRYL
					ACRC	DNAJC4	RFESD	MTBP	FSTL5
					ACSBG1	DNER	RGPD8	MTERFD1	FUT8
					ACSM2A	DNHD1	RHBDL2	MTFR1	FUT9
					ACSM2B	DOK1	RHOG	MTHFD1L	FXN
					ACSM5	DOK7	RIMKLB	MTHFSD	FYB
					ACTL10	DPAGT1	RNLS	MTMR1	FYTTD1
					ACTL7B	DPF1	RPL28	MTO1	GABARAP
					ACTR3C	DPRX	RPL36A-HNRNPH2	MTPAP	GAPT
					ACY3	DPYD	RPTN	MTR	GBP5
					ADAMTS1	DRD1	RSPO2	MTRF1L	GCDH
					ADAMTS13	DRD3	SAT2	MYBL1	GDE1
					ADAMTS2	DRD5	SCAND3	MYCBP2	GDF10
					ADAMTS9	DRP2	SCN2A	MYD88	GDPD1
					ADAMTSL3	DSCC1	SCN3A	MYO1A	GFOD1
					ADCY1	DSTYK	SCN9A	MYO1H	GFRA1
					ADO	DTHD1	SDAD1	MYRFL	GGT7
					ADORA2A	DUSP1	SDCCAG8	MYSM1	GLDN
					AEBP1	DUSP13	SDE2	NAA10	GLIS3
					AEN	DUSP15	SEC62	NAA35	GMNC
					AGAP1	DUSP22	2015-09-04	NAA40	GMPS
					AGAP10	DUSP7	SERINC3	NAALADL2	GOLGA2
					AGAP11	DYRK1B	SERPINB2	NABP1	GON4L
					AGAP3	DYRK3	SGK2	NADSYN1	GOT2
					AGAP4	DYSF	SGSM1	NAE1	GPC5
					AGAP5	DZANK1	SIRPG	NAIP	GPD1L
					AGAP6	E2F3	SLAIN1	NAT8	GPM6A
					AGAP7	EARS2	SLC25A37	NAT8B	GPR143
					AGAP8	ECE2	SLC26A7	NCAPD2	GPR37
					AGK	EEFSEC	SLC30A3	NCAPG	GPR56
					ALG12	EFCAB12	SLC35E4	NCOA2	GREB1L
					ALKBH4	EID2	SLC43A2	NCR3	GRSF1
					ALKBH6	EID2B	SLC43A3	NDST3	GSG1
					ALOX15	ELL3	SLC44A2	NDUFC1	GTF2E2
					ALX1	EML2	SLC5A12	NDUFS1	GULP1
					ALX3	EMR2	SLMAP	NDUFS7	GYPE
					AMMECR1L	ENAH	SMOC1	NEB	H2AFV
					AMOT	ENC1	SNTB1	NEDD9	H3F3B
					ANGPTL2	ENG	SOCS5	NEK10	HARS2
					ANKRD33	EPPIN	SPHK1	NFIB	HDX
					ANKS6	EPPIN-WFDC6	SPRR1A	NFXL1	HES5
					ANO4	ERC1	SPTBN4	NFYB	HIST1H2BO
					ANO8	ERN1	ST6GALNAC3	NISCH	HIST1H4I
					ANO9	ERP29	STAT1	NKIRAS1	HIST4H4
					AP3S1	ETHE1	STK32C	NLGN1	HM13
					APC2	EXOC1	STON2	NMNAT1	HMGB2
					APLP1	EXTL2	STX3	NNT	HMGN3
					APOM	F12	STXBP6	NOL10	HOXA9
					AQP6	F2	SYNJ2BP	NONO	HOXB2
					ARHGAP33	FAM109B	SYS1	NPC1	HOXB9
					ARHGAP39	FAM115A	SYT17	NPM3	HOXD10
					ARHGDIB	FAM118A	TACR2	NR1D1	HSPA2
					ARHGEF19	FAM120A	TAL2	NR1H3	HTR7
					ARHGEF39	FAM129A	TBC1D30	NR1I2	IDE
					ARHGEF4	FAM129C	TBX19	NRG1	IFLTD1
					ARHGEF40	FAM155B	TCEA3	NSMCE4A	IFT81
					ARID3C	FAM160A1	TCEAL7	NSMF	IGF1R
					ASAP2	FAM160A2	TCEB3	NSRP1	IL11RA
					ASB10	FAM181A	TCTA	NTRK3	IL17F
					ASCL4	FAM229A	TECPR2	NUP107	IPO7
					ASCL5	FAM46A	TEX19	NUP133	IPP
					ASGR2	FAM63A	TGFBI	NUP98	IQCH
					ASIC5	FAM71B	TLL1	NXNL1	ISCA2
					ASPDH	FAM71F1	TM9SF1	NXPH1	ITPKC
					ATAD2B	FAM71F2	TMEM106A	OCIAD1	JAM2
					ATF7	FAM78B	TMEM120B	ODF1	JHDM1D
					ATP12A	FAM89A	TMEM127	OGDHL	JUN
					ATP13A1	FANCD2	TMEM192	OGFOD1	KAT6A
					ATP1A3	FARP1	TMEM234	OLA1	KCNS2
					ATP2A3	FARP2	TMEM38A	OLAH	KIAA0319
					ATP4A	FASLG	TMEM45B	OMD	KIAA1033
					ATRIP	FAT2	TMEM63C	OPN5	KIAA2013
					ATRN	FBLIM1	TNMD	OR13G1	KIAA2026
					AXIN1	FBXL18	TNNC1	OR2W1	KIF13A
					AZI1	FBXL19	TRERF1	OR52B6	KLC2
					B3GALT4	FBXL22	TRIM10	OSBPL9	KLHL23
					B3GNT1	FBXO18	TRIM14	OTUD1	KLHL36
					B3GNT9	FBXO24	TRIM2	OTUD5	KPNA4
					B3GNTL1	FBXO36	TRIM25	OVOS	KRBOX1
					B4GALNT2	FBXW12	TRIM63	P2RX2	KREMEN1
					B4GALNT4	FCHO1	TRIM73	P2RX3	KRT20
					BAALC	FERMT1	TRIM74	PAGE1	KRT76
					BAAT	FGA	TRMT61A	PARD3	KRTAP5-4
					BACE1	FGD1	TRPC5OS	PARP16	KTN1
					BAG6	FHL2	TSHZ3	PARP4	LAPTM4B
					BAHCC1	FICD	TTC14	PARP9	LARP1B
					BAI2	FIGNL2	TTC8	PAXBP1	LDB2
					BAIAP2L1	FITM2	TUBGCP3	PBRM1	LDB3
					BAIAP2L2	FLOT2	TUSC2	PCBD1	LDHAL6A
					BATF3	FLVCR2	TXLNA	PCDH10	LDHB
					BBS1	FMN2	UBQLN3	PCGF6	LGALS8
					BCAR1	FMNL2	UBTD2	PDCD6IP	LILRA4
					BCL11A	FNDC7	UBXN10	PDE10A	LIMS1
					BCL2A1	FNDC9	UCHL5	PDE6A	LINC00843
					BCL3	FOXJ2	USP53	PDE7B	LMCD1
					BCL7B	FRG2C	UTY	PDIA3	LOC101060684
					BDKRB1	FRMD1	VASN	PDLIM5	LOC101927469
					BEND5	FRS3	VAT1L	PEAR1	LOC101927645
					BEX5	FXYD1	VIL1	PEX19	LOC101928120
					BHLHA9	FXYD4	VPS26A	PFKFB3	LOC101928356
					BIRC5	FYCO1	WASF1	PFN4	LOC101928498
					BPHL	FZD7	WBSCR27	PGLS	LOC101930157
					BRICD5	GAA	WDR3	PHAX	LOC154872
					BRSK2	GABRG2	WDR55	PHF12	LOC285556
					BSPRY	GALR1	WDR91	PHF16	LOC646588
					BTBD11	GALR3	WHSC1	PHTF1	LPAR4
					BTBD17	GAPDHS	XPO6	PI15	LRCH2
					BTBD19	GART	XRCC4	PICALM	LRFN5
					C10orf2	GATA1	YTHDC1	PIGN	LRP12
					C10orf82	GBA2	YY1AP1	PIGW	LSG1
					C11orf87	GBGT1	ZBED2	PIH1D3	LSM1
					C14orf169	GBP5	ZBED3	PIK3CA	LTA
					C14orf79	GBX1	ZBTB26	PIK3CG	LYPD2
					C15orf53	GDPD2	ZBTB8A	PIP5K1B	LYPLA1
					C15orf56	GEMIN4	ZC2HC1A	PKP2	LYPLAL1
					C16orf3	GGCT	ZDHHC2	PLAC8	LYSMD3
					C16orf62	GHDC	ZFYVE16	PLCL2	MACC1
					C16orf87	GINS1	ZMYM1	PLD5	MAD2L1
					C16orf91	GJA8	ZNF280D	PLEKHA6	MAEA
					C16orf93	GLCCI1	ZNF347	PLK3	MAGEF1
					C17orf107	GLIS1	ZNF365	PLSCR4	MAN1A2
					C18orf8	GLRA2	ZNF391	PLTP	MAP3K7
					C19orf47	GLRA4	ZNF471	PNRC2	MATN2
					C19orf68	GMEB1	ZNF555	POLR2B	MCHR2
					C1orf112	GNB3	ZNF625	POLR2C	MDM1
					C1orf127	GON4L	ZNF655	POLR2I	MED4
					C1orf192	GP1BA	ZNF684	POLR2M	MEFV
					C1orf198	GP2	ZNF697	POLR3B	MEPE
					C20orf194	GPAM	ZNF785	POLR3H	METTL10
					C2CD2	GPC1	ZNF79	POMT2	METTL21D
					C2CD4A	GPD1	ZNF93	PON3	MEX3A
					C2CD4B	GPR113	ZSCAN29	POU6F2	MFF
					C2CD4D	GPR182		PPAP2B	MICAL2
					C2orf57	GPR19		PPCS	MLLT10
					C2orf72	GPR25		PPIP5K2	MLLT3
					C3orf62	GPR6		PPM1A	MMEL1
					C4BPA	GPR62		PPP1R9A	MMP8
					C4orf26	GPR88		PPP2R5D	MNT
					C5orf64	GPRC6A		PPP2R5E	MOB1B
					C6orf120	GPRIN3		PPP4R4	MOCS1
					C6orf15	GRAMD1B		PPP5D1	MORF4L1
					C7orf33	GRB14		PPRC1	MORN4
					C7orf43	GRHPR		PRAMEF1	MPI
					C7orf50	GRK4		PRAP1	MRPL42
					C8orf33	GRM2		PRDM8	MRPL48
					C8orf46	GSE1		PRKAA1	MRPL50
					CACNG1	GSTA5		PRKACB	MRPL9
					CACNG5	GSX2		PRKCH	MRPS18B
					CALY	GUCD1		PRKG1	MRVI1
					CAMK2G	GZMM		PRKRA	MS4A2
					CAMKK2	H2BFWT		PRPF6	MSL3
					CAND2	HAO2		PRR3	MUM1L1
					CAPN12	HBA1		PRSS12	MUSK
					CAPN15	HBA2		PRSS37	MUT
					CARD11	HBQ1		PRSS58	MYCBP
					CARKD	HBZ		PSD2	MYO10
					CASC3	HDAC4		PSMB10	MYO18B
					CASKIN1	HDAC5		PSMB9	MYOF
					CASKIN2	HDC		PSMC6	NAA25
					CASP16	HDHD3		PSMD12	NANOGNB
					CBL	HECTD2		PSMD13	NAP1L1
					CBLC	HELZ2		PSME4	NAPB
					CBLN2	HGC6.3		PTGES3L	NAPG
					CBS	HIPK2		PTK2	NBPF10
					CBX1	HK3		PTPN7	NBPF15
					CBX6	HLA-DQA1		PTTG1	NCR2
					CCDC120	HLA-F		PTTG2	NDFIP1
					CCDC138	HMGCLL1		PUM2	NDNF
					CCDC71L	HNRNPUL2		PWWP2A	NDP
					CCDC85C	HOXA4		PXK	NDRG2
					CCDC87	HOXD12		QDPR	NDRG4
					CCL21	HRASLS2		QPRT	NDUFB5
					CCL5	HRASLS5		RAB24	NEIL3
					CCND3	HS6ST2		RAB38	NEU1
					CCNI2	HSD11B1		RAB41	NGRN
					CCNY	HSD17B12		RAB5A	NHLRC2
					CD177	HSF4		RAB5B	NHP2
					CD19	HSPB3		RABL3	NIPAL2
					CD55	HTR1B		RAD51AP1	NIPAL3
					CD74	HTR3C		RAD51AP2	NME7
					CDC42EP1	HUS1B		RAG2	NOTCH1
					CDH16	ICAM4		RAN	NOX5
					CDH23	ICOSLG		RANBP17	NPHP4
					CDH6	IFNB1		RANBP6	NPPA
					CDK18	IFRD2		RAP1GAP	NR1H2
					CDK4	IFT27		RARS2	NR5A2
					CDKL5	IFT57		RASGRF2	NRK
					CDRT15L2	IL16		RASGRP3	NTNG2
					CDS1	IL17D		RASL11B	NTRK2
					CEACAM16	IL18BP		RB1CC1	NUBP2
					CELSR2	IL25		RBKS	NUDT3
					CEP85L	IL36G		RBM14	NXT1
					CGB	IMP4		RBM15B	OGDHL
					CGB1	ING5		RBM34	OPRM1
					CGB2	INSC		RBM4B	OSCAR
					CGB5	IPO4		RBM5	OSGEPL1
					CGB7	IRF2BP2		RBPMS2	OSMR
					CGB8	IRX6		RCAN2	OSR2
					CHAD	ISY1		RCOR1	OXSM
					CHMP1A	ITGAL		RD3L	P2RX5
					CHRDL2	ITGAV		RDX	P2RY2
					CHRNA1	ITGB7		REPS1	PASD1
					CHST1	ITIH4		RGR	PBXIP1
					CHST2	IVL		RGSL1	PCDH10
					CHST7	JMY		RHOV	PCDH11X
					CHSY1	JPH4		RILPL2	PCDH15
					CIB3	KANSL2		RIMS2	PCDH19
					CIC	KBTBD11		RIPK2	PCDHB7
					CISH	KCND1		RNASE12	PCDHGA1
					CLEC14A	KCND2		RNASEH2B	PCDHGA10
					CLIP3	KCND3		RNASEH2C	PCDHGA11
					CLTB	KCNQ2		RNF182	PCDHGA12
					CMC1	KCNRG		RNGTT	PCDHGA2
					CMTR1	KCTD14		RNLS	PCDHGA3
					CNTD2	KCTD15		ROPN1	PCDHGA4
					CNTNAP5	KCTD17		ROPN1B	PCDHGA5
					CNTROB	KCTD7		RORA	PCDHGA6
					COG7	KDM6A		RPE	PCDHGA7
					COL6A1	KDSR		RPF1	PCDHGA8
					COL6A6	KIAA0020		RPF2	PCDHGA9
					COMP	KIAA0040		RPL35A	PCDHGB1
					COMTD1	KIAA0226		RPL38	PCDHGB2
					CORO6	KIAA0355		RPL5	PCDHGB3
					CORO7	KIAA0922		RPP21	PCDHGB4
					CORO7-PAM16	KIAA1147		RPRD2	PCDHGB5
					COX17	KIAA1524		RPS12	PCDHGB6
					CPEB2	KIAA1549L		RPS26	PCDHGB7
					CPLX1	KIAA1755		RPS4Y2	PCDHGC3
					CPLX3	KIF5A		RPS6KA1	PCDHGC4
					CPSF4L	KIFC3		RPS6KA6	PCDHGC5
					CRELD1	KIR2DL4		RPS8	PCGF5
					CRYBA4	KLF9		RPUSD4	PCSK5
					CSDE1	KLHDC4		RRAGB	PDE3A
					CSF1	KLHL22		RSPO1	PDE4A
					CSF1R	KLHL29		RTCB	PDZD3
					CTBP2	KLHL34		RTF1	PDZD9
					CXCL13	KLHL36		RTP3	PFN2
					CXorf40A	KLK11		RTTN	PHF15
					CXorf40B	KRBA1		RUVBL1	PHF3
					CYB561D2	KRTAP10-11		RWDD3	PHKA1
					CYFIP1	KRTAP11-1		RXFP1	PHOSPHO2-KLHL23
					CYP2A13	KRTCAP2		S100Z	PIBF1
					CYP2A6	LAMA5		SAA1	PIEZO1
					CYP2A7	LAMC2		SAA2	PIWIL2
					CYP2B6	LARP1		SAA2-SAA4	PJA2
					CYR61	LCMT1		SAE1	PLA2G16
					CYTIP	LDB2		SASH3	PLA2G4C
					D2HGDH	LENG1		SATB2	PLEKHG3
					DACT1	LENG8		SBDS	PMP22
					DAZAP1	LEPR		SBNO1	PMPCA
					DBNDD1	LEPROT		SCGB1D1	PNPLA7
					DBX1	LGALS13		SCGB1D2	POF1B
					DCAF8L1	LGALS14		SCGB1D4	POP5
					DCAF8L2	LGALS16		SCGB2A2	PPA2
					DCLK2	LGALS9		SCN11A	PPAT
					DDIT4	LGALS9B		SCYL2	PPFIBP2
					DDO	LGALS9C		SDC2	PPP2CA
					DECR2	LIG1		SDE2	PRAMEF11
					DEF6	LIM2		SDR16C5	PRAMEF13
					DENND2A	LIMCH1		SDR42E1	PRAMEF15
					DENND4B	LIMD1		SEC22B	PRAMEF4
					DFNB31	LIMS2		SEC31A	PRAMEF5
					DGAT1	LMCD1		SEC62	PRAMEF9
					DGCR8	LMO1		SEL1L2	PRDM10
					DGKD	LMO2		SEMA6D	PRDM5
					DHX30	LMO3		2015-09-10	PRKAR2A
					DHX57	LOC100129924		2015-09-14	PRKCE
					DIDO1	LOC100293211		2015-09-06	PRPF4B
					DKK1	LOC100507507		2015-09-07	PSAT1
					DLGAP2	LOC100509091		SERPINC1	PSME4
					DLL1	LOC100652901		SETDB1	PTGDR
					DNAH2	LOC100653057		SETX	PTGS2
					DNAH6	LOC100653247		SF3A3	PTP4A2
					DNAJB3	LOC100996405		SFPQ	PTPLA
					DNAJC4	LOC101059936		SGCB	PTPN4
					DNER	LOC101060161		SGOL1	PTPRCAP
					DNLZ	LOC101060183		SH3D19	PTPRO
					DNMT3B	LOC101060400		SHC1	PTPRS
					DOHH	LOC101060769		SHOC2	PTPRU
					DOK2	LOC101927050		SIRT3	PVRL3
					DOK6	LOC101927064		SIX3	PXMP4
					DOLK	LOC101927085		SKIV2L2	RAB41
					DPM2	LOC101927276		SKP1	RABGAP1L
					DPP9	LOC101927562		SLC16A12	RABL6
					DPYD	LOC101927625		SLC16A9	RANBP10
					DUOX1	LOC101927742		SLC22A15	RAP2C
					DUSP23	LOC101927789		SLC24A5	RASGEF1B
					DUX2	LOC101928282		SLC25A42	RASGRF1
					DUX4	LOC101928493		SLC28A3	RASGRF2
					DUX4L2	LOC101928764		SLC44A5	RASSF8
					DUX4L3	LOC101929220		SLC5A6	RBM14
					DUX4L4	LOC101929323		SLCO1A2	RBM48
					DUX4L5	LOC101929530		SLCO1B1	RBPMS
					DUX4L6	LOC101929864		SLCO1B3	REM1
					DUX4L7	LOC101929880		SLCO1B7	RFC1
					DVL1	LOC101929983		SLCO1C1	RFPL4B
					EBF4	LOC101930002		SLFN5	RFWD3
					EBI3	LOC101930340		SLMAP	RFX7
					ECHDC2	LOC147646		SMARCA2	RGPD8
					ECI1	LOC441124		SMIM19	RHD
					EEFSEC	LOC650157		SMYD3	RHOT1
					EFCC1	LOC727978		SND1	RLIM
					EFEMP2	LOC730159		SNTN	RNF152
					EGFL7	LONRF3		SNX6	ROCK1
					EHD1	LPIN3		SOBP	ROCK2
					EHD2	LPPR5		SOGA3	RP2
					EHD3	LRRC10		SORCS2	RPL22L1
					EIF2D	LRRC69		SPATA12	RPRD1A
					EIF4G1	LRRC8C		SPATA24	RPS10-NUDT3
					EIF6	LRTOMT		SPCS2	RREB1
					ELANE	LSS		SPIDR	RRP1
					ELL	LTB4R		SPIN4	SAA2
					ELOVL1	LUZP2		SPINK9	SAT1
					EMID1	LY6E		SPTSSB	SBK1
					EMR2	LZTFL1		SRPK2	SCAPER
					ENG	LZTR1		SSB	SCG5
					ENPP6	LZTS2		SSBP3	SCGB2A2
					EP400	MAG		SSX2	SCNN1B
					EPAS1	MAMLD1		SSX2B	SDAD1
					EPHB3	MAOA		SSX3	SDHD
					EPHB4	MAP1S		SSX4	SEC13
					EPHX4	MAP3K10		SSX4B	SEC14L1
					EPN1	MASP1		SSX5	SEC24A
					EPOR	MATN2		SSX7	SEMA6D
					ERBB2	MAU2		STAP2	2015-09-06
					ERCC2	MBD1		STARD13	SETMAR
					ERP27	MBTD1		STEAP2	SGTB
					ERP29	MC3R		STIP1	SHOX
					ESPN	MDFI		STK31	SLAMF8
					ESPNL	MDH1		STMN1	SLC10A1
					EVA1B	MDM4		STMND1	SLC16A9
					EXD3	MEA1		STRN3	SLC17A4
					F8A1	MECR		STX7	SLC1A2
					F8A2	MED27		STXBP6	SLC25A21
					F8A3	MEF2D		SUCLA2	SLC25A29
					FAM109A	MEI4		SUPT5H	SLC25A6
					FAM110D	MEPCE		SUZ12	SLC2A9
					FAM117A	METTL14		SYCP1	SLC30A7
					FAM129B	METTL21A		SYF2	SLC9A2
					FAM129C	METTL23		SYNE3	SLMAP
					FAM187B	MFHAS1		SYT2	SMOX
					FAM189A1	MFRP		TACC2	SNED1
					FAM189A2	MFSD11		TAF11	SNTB1
					FAM203A	MFSD8		TAS2R19	SOD1
					FAM203B	MIA3		TAS2R8	SOST
					FAM207A	MICU1		TBC1D32	SPATA13
					FAM211A	MIF4GD		TBC1D7	SPATA21
					FAM211B	MIIP		TBX10	SPATA5
					FAM214B	MIXL1		TBX19	SPICE1
					FAM217B	MKKS		TBX20	SPIN1
					FAM73B	MKL1		TBX21	SPRR3
					FAM90A1	MMD2		TBX5	SPTBN1
					FAN1	MMP14		TBX6	SRP14
					FANCA	MMRN1		TCEAL8	SRSF4
					FAU	MMS19		TCF25	SSUH2
					FBLN7	MOGAT3		TCP1	ST7L
					FBRSL1	MORN4		TCTEX1D4	STK11IP
					FBXL15	MRPL22		TDRD5	STON1
					FBXL16	MRPL3		TEX13B	STX16
					FBXL17	MRPS25		TEX37	STXBP5L
					FBXL19	MRVI1		TFAP2A	SYNDIG1L
					FBXL7	MS4A7		TFDP1	SYT14
					FBXO18	MSI1		TFPI2	SYT5
					FCGRT	MSI2		TGDS	TAC3
					FCHO1	MSS51		TGFB3	TAF5L
					FCHSD1	MST1R		TGIF2LX	TAOK1
					FES	MTMR7		TGIF2LY	TARSL2
					FGD2	MUC22		THADA	TBX1
					FGD3	MUSK		THAP6	TCEANC
					FGF3	MVB12B		THRA	TCF4
					FGF8	MYF5		THRB	TCTE1
					FGFBP3	MYOM2		TIMM22	TCTN3
					FGFR1	MYOZ2		TIMP4	TEK
					FHL2	MYRIP		TK1	TGDS
					FHOD1	MZT2B		TLR1	TGIF1
					FIBCD1	NAA25		TLR5	THBD
					FKBPL	NAB2		TMEFF2	TIA1
					FKRP	NAF1		TMEM131	TIMM10
					FMNL1	NAGLU		TMEM196	TIMP3
					FNDC1	NANS		TMEM202	TINF2
					FOXD4	NCAN		TMEM206	TMCO5A
					FOXD4L2	NDNF		TMEM217	TMED10
					FOXD4L3	NDST2		TMEM251	TMED3
					FOXD4L4	NDUFB1		TMEM39A	TMEM106C
					FOXD4L5	NEBL		TMEM59	TMEM123
					FOXD4L6	NECAP1		TMPO	TMEM132D
					FOXF2	NEK8		TMPRSS11D	TMEM200C
					FOXI1	NFE4		TMTC1	TMEM53
					FOXO1	NFIC		TMX3	TMEM69
					FOXO6	NFKB2		TNFRSF14	TMF1
					FOXP1	NICN1		TNFSF13B	TMLHE
					FRS3	NKPD1		TNNI3K	TMPO
					FUK	NLGN4Y		TNP2	TMX1
					FUT5	NLRC3		TNPO3	TMX4
					FUT6	NLRP13		TNRC6B	TNFRSF11A
					FZD2	NOC2L		TNS1	TNFSF10
					GALK2	NODAL		TOP3B	TNKS
					GALR2	NOL3		TPD52	TNRC6B
					GALR3	NOL6		TPI1	TOLLIP
					GALT	NOM1		TPM1	TOP2A
					GAS1	NPAP1		TPPP	TOX
					GATA1	NPB		TRHDE	TP53BP2
					GBP3	NRXN3		TRIM39-RPP21	TP63
					GDF11	NSUN5		TRPC4AP	TPD52
					GEMIN7	NTF4		TRPC5	TRAK1
					GGT2	NTNG2		TRPM7	TRDN
					GIMAP1-GIMAP5	NUDCD1		TSC1	TRIM14
					GIMAP5	NUDT18		TSHZ3	TRIM24
					GIPC1	NUDT8		TSPAN32	TRIM37
					GJB4	NUGGC		TSPAN8	TRIM71
					GJD4	NUP153		TTC17	TRIM9
					GLB1L3	NUPR1L		TTC7B	TRMT10C
					GLIPR1L2	NXF3		TWF1	TTBK2
					GLS	OAZ3		TXNDC5	TTC19
					GLTSCR2	OCIAD2		TXNRD2	TXLNG
					GLYCTK	ODF1		UBA52	UBE2E3
					GP5	OGDH		UBE2I	UBE2F
					GPHB5	OR10P1		UBE2J1	UBE2NL
					GPN3	OR3A2		UBR1	UBE3A
					GPR123	OR56B1		UBR5	UBR1
					GPR124	OR56B4		UBXN10	UBR3
					GPR137	OR6K3		UBXN4	UFD1L
					GPR150	OSBPL10		UCHL5	UGT2A3
					GPRC5D	OSMR		UGT1A7	UHMK1
					GPRIN3	OSTF1		UGT1A8	UNKL
					GPSM1	OTOP1		UGT1A9	USP26
					GRASP	OVCH1		UGT2B15	USP6NL
					GREM2	PADI3		UGT2B17	UST
					GRID2IP	PAK1IP1		ULK2	VSTM4
					GRIK1	PALD1		UNC119B	WASL
					GRIK4	PAMR1		UNC5C	WDR31
					GRIN3B	PAN2		URB1	WDR47
					GRK7	PAPD4		UROS	WNT2B
					GRM2	PAQR5		USP16	WTAP
					GRM4	PARM1		USP25	XG
					GSN	PARP1		USP27X	XIRP1
					GSR	PARP10		USP28	YAF2
					GTF3C2	PASK		USP33	YKT6
					GTPBP2	PATE3		USP40	YRDC
					GTPBP6	PAX5		USP51	ZBTB38
					GTSE1	PAXIP1		UTP14A	ZCCHC14
					GUCY2D	PCBP4		UTP14C	ZCCHC9
					GYLTL1B	PCDH1		UTP23	ZDHHC11
					H2BFWT	PCDH8		UTP6	ZEB1
					HAGH	PCDHAC2		UTRN	ZFP90
					HAND1	PCDHGC4		UTY	ZKSCAN2
					HDAC10	PCOLCE		VGLL4	ZMYND12
					HEXB	PDC		VIP	ZNF107
					HFE2	PDE1B		VMP1	ZNF141
					HHAT	PDE4A		VNN2	ZNF160
					HIPK1	PDE4B		VPS9D1	ZNF177
					HIST1H2BN	PDE8A		VRK1	ZNF181
					HLX	PDGFRB		VSIG10	ZNF219
					HMCN2	PDYN		VTCN1	ZNF280A
					HNRNPL	PENK		WBP11	ZNF280B
					HPSE	PHACTR4		WBP1L	ZNF302
					HSD11B1L	PHF16		WDR7	ZNF331
					HSPB1	PHLPP2		WDR78	ZNF382
					HSPG2	PI4KA		WDR87	ZNF430
					HTR2C	PIGO		WNT5B	ZNF518B
					HTRA3	PIGQ		XAGE3	ZNF559-ZNF177
					HTRA4	PIGT		XAGE5	ZNF560
					IARS	PIK3AP1		XDH	ZNF572
					ICAM1	PIK3CG		XIRP2	ZNF577
					IDH3G	PIK3R1		XPR1	ZNF587B
					IDS	PINX1		YEATS2	ZNF630
					IER2	PIP		YTHDC1	ZNF658
					IFRD2	PKD1L2		YY1AP1	ZNF677
					IGF2R	PKLR		ZBED6	ZNF772
					IGFALS	PKMYT1		ZC3H8	ZNF783
					IGFBP2	PKN2		ZCCHC16	ZNF792
					IGFBP5	PLA2G15		ZDHHC24	ZNF844
					IKBKB	PLA2G5		ZFAND1	ZRANB2
					IL17C	PLCD3		ZFAND3	ZSCAN26
					IL17RE	PLD4		ZHX2
					IL1RN	PLEKHG5		ZMYND8
					IL21R	PLK3		ZNF141
					IL27RA	PLP1		ZNF236
					IL4I1	PLXNB3		ZNF253
					IL9R	PLXND1		ZNF281
					INCENP	PMM1		ZNF486
					INF2	PNKD		ZNF500
					INHA	POLD1		ZNF506
					INO80E	POLD2		ZNF517
					INPP5E	POTED		ZNF518A
					INSIG1	PPFIA4		ZNF521
					INTS1	PPFIBP2		ZNF619
					INTS5	PPP1R13L		ZNF622
					IQSEC1	PPP1R3F		ZNF639
					IRAK1	PPP2CA		ZNF654
					IRF2BP2	PPP2R1A		ZNF708
					IRF2BPL	PPP4R1		ZNF732
					IRF8	PPRC1		ZNF780A
					ISG20	PRAM1		ZNF780B
					ISLR2	PRAMEF25		ZNF800
					ITGA2B	PRAMEF26		ZNF816
					ITGB5	PRAMEF7		ZNF827
					ITIH6	PRAMEF8		ZNF850
					JARID2	PRG2		ZNF891
					JMJD7-PLA2G4B	PRKAG3		ZNF90
					KANK2	PRL		ZP1
					KAT2B	PRMT10		ZP4
					KAT6A	PROKR1		ZSCAN2
					KATNB1	PROKR2		A1CF
					KBTBD11	PROX2		AADAC
					KCNA5	PRPF40B		AAGAB
					KCNA7	PRR22		AAR2
					KCNB1	PRSS36		AASS
					KCNC2	PRSS50		AATK
					KCNC4	PRTN3		ABCA2
					KCNH3	PSAP		ABCB5
					KCNH4	PSCA		ABHD17B
					KCNJ3	PSD		ACER3
					KCNK15	PSMA1		ACP6
					KCNN4	PSTK		ACSF2
					KCNQ2	PTGIS		ACSM3
					KCNQ3	PTGS2		ACTRT3
					KCP	PTH2		ACVR1
					KCTD11	PTPN23		ADAM18
					KDM4A	PTPRD		ADAM9
					KDM6B	PTPRJ		ADAMTS18
					KDM8	PTPRO		ADAMTS8
					KIAA0195	QARS		ADCY2
					KIAA1211L	QPRT		ADCY6
					KIF13A	R3HDM1		ADD3
					KIRREL3	R3HDM2		ADH5
					KLF13	RAB12		ADH6
					KLF14	RAB13		ADRA2C
					KLHDC2	RAB20		ADSS
					KLHDC8B	RAB36		AEBP2
					KLHL22	RAB3GAP1		AGO1
					KLHL26	RABGAP1		AHCYL1
					KLHL30	RAD21		AJUBA
					KLHL6	RAI1		AKAP7
					KLRG2	RALGDS		AKAP8
					KNDC1	RAMP1		ALDH3A2
					KRT10	RANGAP1		ALDH6A1
					KRT4	RASGRP2		ALDOA
					KRTAP2-1	RASGRP3		ALG11
					KRTAP2-2	RASSF10		ALG13
					KRTAP2-3	RBM15B		ALOX15B
					KRTAP2-4	RBM17		AMN1
					L1CAM	RCN1		AMT
					LAMA5	RCOR3		ANK3
					LAMB2	RECQL5		ANKRD13C
					LARP1	REM2		ANKRD36
					LATS2	REN		ANKRD36B
					LBH	RETSAT		ANKRD44
					LCE1D	RFX5		ANKRD55
					LDB3	RFX6		ANLN
					LDLR	RFXAP		ANP32B
					LDLRAD4	RGL1		ANXA11
					LFNG	RGL3		APBA2
					LGALS9	RGP1		APC2
					LGALS9B	RHBDD3		APRT
					LGALS9C	RHBDF1		AQP9
					LGI2	RHBDF2		ARCN1
					LGSN	RHOXF1		AREL1
					LHCGR	RIMKLB		ARF4
					LHFPL4	RIMS1		ARHGAP11A
					LIMD1	RIN3		ARHGAP17
					LIME1	RNF11		ARHGAP36
					LIMK1	RNF123		ARHGAP6
					LINGO2	RNF133		ARHGDIA
					LIPE	RNF135		ARHGEF3
					LIX1L	RNF144A		ARHGEF37
					LMAN2L	RNF182		ARHGEF7
					LOC100129098	RNF213		ARL14
					LOC100130097	RNF217		ARMCX1
					LOC100131514	RNF25		ARMCX5-GPRASP2
					LOC100287387	RNMTL1		ARMS2
					LOC100288289	RPS29		ARPC5L
					LOC100288494	RPS3A		ARRDC3
					LOC100288627	RPS6KB1		ART3
					LOC100506504	RTDR1		AS3MT
					LOC100506922	RTN1		ASAP1
					LOC100653046	RTN4R		ASB6
					LOC100996350	RTP4		ASPN
					LOC100996368	RUFY1		ATAT1
					LOC100996618	RUNX1		ATE1
					LOC100996701	S100B		ATF6
					LOC101060175	SALL2		ATF7
					LOC101060581	SAP25		ATF7IP
					LOC101927276	SAT1		ATHL1
					LOC101927530	SCAI		ATOH7
					LOC101927707	SCGB3A2		ATP10D
					LOC101928024	SCMH1		ATP11C
					LOC101928058	SCN4A		ATP13A3
					LOC101928091	SEC24C		ATP4B
					LOC101928409	SEC31A		ATP5L
					LOC101928454	SELENBP1		ATP7A
					LOC101928456	SELM		ATXN7
					LOC101928486	SEMA3G		AUH
					LOC101928613	2015-09-12		AVPI1
					LOC101928681	SERF1A		B3GALT1
					LOC101928732	SERF1B		B3GALT6
					LOC101928756	SERPINB7		B3GAT2
					LOC101928871	SETDB1		B4GALNT1
					LOC101929020	SFSWAP		BAI3
					LOC101929103	SFTPA1		BCAT2
					LOC101929141	SGIP1		BCL10
					LOC101929253	SGK110		BCL11A
					LOC101929264	SGPP2		BCL2L10
					LOC101929275	SGTB		BCL2L12
					LOC101929304	SH2D1A		BCL2L13
					LOC101929561	SH3RF2		BDP1
					LOC101929747	SH3TC1		BEST3
					LOC101929983	SHANK1		BMP5
					LOC101930001	SHF		BOD1L2
					LOC101930037	SHISA3		BPY2
					LOC101930056	SHISA4		BPY2B
					LOC101930072	SHISA8		BPY2C
					LOC101930085	SIAE		BRD4
					LOC101930320	SIAH3		BRMS1L
					LOC101930332	SIRT4		BST1
					LOC101930377	SKAP1		BTLA
					LOC101930426	SLA2		C10orf131
					LOC101930435	SLC12A4		C11orf34
					LOC101930480	SLC13A1		C12orf4
					LOC101930550	SLC16A4		C12orf54
					LOC101930557	SLC18A2		C12orf60
					LOC101930601	SLC1A1		C12orf80
					LOC338667	SLC1A5		C14orf169
					LOC377711	SLC22A18AS		C14orf80
					LOC388849	SLC22A7		C15orf38
					LOC646862	SLC23A3		C16orf62
					LOC653375	SLC25A18		C17orf112
					LOC728503	SLC25A29		C17orf85
					LPAR2	SLC25A33		C19orf25
					LPHN1	SLC25A39		C19orf26
					LRAT	SLC25A44		C3orf33
					LRFN1	SLC25A47		C3orf38
					LRIG1	SLC27A3		C3orf58
					LRIG2	SLC27A4		C5orf22
					LRP10	SLC30A10		C5orf55
					LRP11	SLC34A1		C5orf63
					LRP3	SLC36A2		C6orf62
					LRP5	SLC38A7		C7orf60
					LRRC26	SLC41A3		C8orf37
					LRRC32	SLC44A3		CACNA2D1
					LRRC4B	SLC45A3		CACNB4
					LRRC55	SLC4A11		CADM1
					LRTM2	SLC6A15		CADPS2
					LSMD1	SLC6A18		CALB1
					LSR	SLC7A14		CALML4
					LTB4R2	SLC7A4		CAMSAP2
					LYL1	SLC7A6		CAPN5
					LYNX1	SLC8A2		CARF
					LYPD6	SLC9A2		CARTPT
					LZTS3	SLC9B2		CASP9
					MAEA	SLMO2		CBFA2T3
					MAGEH1	SLX1A		CBR4
					MAP2K7	SLX1B		CBX5
					MAP3K11	SMG1		CCDC132
					MAP7D1	SMG7		CCDC135
					MAPK8IP1	SMIM18		CCDC177
					MAPK8IP2	SMKR1		CCDC41
					MARK4	SMOC1		CCDC59
					MAST4	SMPD1		CCDC65
					MBP	SMYD5		CCDC67
					MC1R	SNAP91		CCDC92
					MCF2L2	SNURF		CCDC94
					MCM2	SNX12		CCL3
					MDFI	SNX9		CCL3L1
					MED31	SOCS1		CCL3L3
					MESP1	SOCS2		CCNC
					MESP2	SOCS5		CCNJ
					MEX3B	SOCS7		CCNY
					MFHAS1	SOGA2		CCR9
					MFSD6L	SON		CCSER1
					MICAL3	SORBS2		CD160
					MICALL1	SOSTDC1		CD1A
					MICALL2	SPACA3		CD209
					MIF	SPAG4		CD226
					MIIP	SPAST		CD2AP
					MKL1	SPATA5L1		CD300A
					MLLT6	SPATC1L		CD36
					MLXIP	SPEN		CD79B
					MLXIPL	SPRED3		CD96
					MMP25	SPRY3		CDC37
					MMP28	SPTSSB		CDC42BPG
					MMP9	SRD5A2		CDC42EP1
					MN1	SRGN		CDC73
					MOB2	SRPK1		CDK1
					MOB3A	SRPX2		CDKN1C
					MOB3B	SRSF1		CDKN2B
					MOCS1	SSMEM1		CDV3
					MOK	ST3GAL3		CEACAM1
					MON1B	ST6GAL1		CEBPA
					MPP2	SUPT7L		CELF6
					MPRIP	SYNGR2		CENPP
					MPV17	SYT12		CENPQ
					MRM1	SYT9		CEP128
					MROH1	SYTL2		CEP170B
					MRPL2	TAGAP		CEP250
					MRPL55	TARBP2		CEP89
					MRPS18A	TARS		CFL1
					MRPS2	TARS2		CHAMP1
					MRPS6	TAS1R1		CHCHD3
					MRS2	TAT		CHIC2
					MS4A10	TBC1D12		CHMP1A
					MSH4	TBC1D25		CHMP1B
					MT1B	TBC1D26		CHMP2B
					MT1E	TBC1D9		CHMP7
					MT1F	TBL3		CHPF2
					MT1M	TBR1		CHRM5
					MTHFSD	TBX1		CHRNA4
					MUC5AC	TBX18		CIAPIN1
					MUSK	TBX2		CLCN5
					MYCL	TBX20		CLDN16
					MYF6	TBX4		CLDN20
					MYH7B	TCAIM		CLEC4G
					MYO1C	TCEB3		CLIP4
					MZF1	TECRL		CLOCK
					NARFL	TENC1		CLPTM1L
					NCAPG2	TEPP		CMTM7
					NCEH1	TESK1		CNBD2
					NCKAP5L	TFAP2E		CNGA3
					NCOR2	TFE3		CNKSR1
					NCSTN	TH		CNOT6L
					NDRG4	THAP2		CNPY1
					NDST2	THEMIS2		CNTLN
					NDUFAB1	THOC6		CNTN1
					NDUFS8	THPO		COL13A1
					NDUFV3	THRSP		COL25A1
					NEDD4L	THTPA		COL4A1
					NELFB	TIAF1		COL4A4
					NES	TIGD6		COL5A1
					NEU3	TINF2		COMMD5
					NEU4	TM4SF5		COPZ2
					NEURL	TM9SF3		CORO1C
					NEURL2	TMC2		COTL1
					NFKBID	TMEM11		COX4I1
					NFS1	TMEM128		COX7B
					NHSL1	TMEM165		CREB1
					NINL	TMEM179B		CREB3L1
					NKIRAS2	TMEM182		CRISP3
					NKX2-5	TMEM189		CRISPLD2
					NKX2-6	TMEM194B		CRYBA2
					NKX6-2	TMEM208		CRYGS
					NLRP3	TMEM243		CSNK1D
					NLRP6	TMEM253		CST8
					NOA1	TMEM37		CTDP1
					NOC4L	TMEM45B		CTDSP2
					NOD1	TMEM63C		CTNS
					NOG	TMEM70		CTTN
					NOL3	TMEM71		CUTA
					NOL6	TMEM87A		CYB561
					NOS1	TMEM9		CYP1B1
					NOTCH1	TMPO		CYP51A1
					NOTUM	TMSB4X		CYP8B1
					NOXA1	TNFRSF1A		DAB1
					NPC1L1	TNFRSF9		DACT1
					NPEPL1	TNFSF9		DAZAP2
					NPHP3	TNIP2		DCBLD1
					NPHP4	TNNI1		DCC
					NRBP2	TNRC6C		DCN
					NRN1L	TOR2A		DCUN1D1
					NRP2	TP53I3		DCUN1D3
					NRXN2	TPD52L1		DDX58
					NSG1	TPGS2		DDX60L
					NSUN6	TPI1		DEAF1
					NT5C1B	TPK1		DENND1A
					NT5C1B-RDH14	TRANK1		DENND1B
					NT5DC2	TREH		DENND5B
					NTF4	TRIB3		DENND6A
					NTRK1	TRIM15		DENR
					NUAK2	TRIM17		DEPDC4
					NUBPL	TRIM25		DHX36
					NUDT22	TRIM56		DICER1
					NUFIP1	TRPT1		DIO1
					NUP85	TRPV5		DISC1
					NUTM2F	TRPV6		DKK2
					NUTM2G	TSGA10IP		DLEU7
					NYAP1	TSKU		DMPK
					OAS3	TSPAN13		DMRT3
					OBSL1	TSPAN6		DMXL1
					OCSTAMP	TSSK3		DNAI2
					OR2H2	TTC24		DNAJB6
					OR51G1	TUBAL3		DNAJC15
					OR5C1	TUBGCP4		DNAJC27
					OR9G1	TULP4		DOCK9
					OR9G9	TUT1		DOK4
					OSM	TXK		DPY19L2
					OTOF	TYRO3		DQX1
					OTOR	TYW3		DR1
					OTUD1	UBA5		DSCAM
					OVOL1	UBA7		DSG2
					OVOL3	UBAP2		DUSP22
					P2RX2	UBAP2L		DYNC1LI2
					P2RX6	UBE2R2		DYNLT3
					P2RY11	UBE3C		EAPP
					PAGR1	UBE4B		EBF1
					PAK4	UBFD1		EBF3
					PAMR1	UBN1		EDNRB
					PAN3	UBTD1		EEFSEC
					PAPLN	UNC5D		EFCAB1
					PAPPA	UROC1		EFCC1
					PAQR3	UROD		EFNB2
					PAQR8	UROS		EFS
					PARD3B	USH1G		EGLN1
					PARP14	USH2A		EGR3
					PCDH10	USP11		EID2B
					PCED1A	USP16		EIF4A1
					PCIF1	USP17L2		EIF5
					PCK2	USP17L7		ELAVL2
					PCNXL3	USP17L8		ELAVL4
					PCSK1N	USP19		ELL
					PDCD2L	USP21		ELMO1
					PDF	USP26		ELOVL6
					PDZD11	USP30		EMB
					PDZD8	USP43		ENY2
					PEAR1	USP44		EOMES
					PEX11G	UTP11L		EPAS1
					PGLYRP1	UTY		EPDR1
					PGLYRP2	VASH2		EPHB1
					PGPEP1	VPS39		EPHX3
					PGR	VPS72		EPM2A
					PGRMC1	VWA8		ERI1
					PHIP	WBSCR27		ERI2
					PHKA1	WDHD1		ERVMER34-1
					PHLDB3	WDR25		EXOC4
					PHLPP1	WDR38		EXOC5
					PHOSPHO1	WDR59		EXOC8
					PHOX2A	WDR64		EXOSC9
					PIDD	WDR78		FAM111A
					PIK3CD	WDR81		FAM122A
					PINLYP	WDR87		FAM126B
					PIP5K1C	WDR96		FAM133A
					PIP5KL1	WRAP53		FAM134B
					PITX3	XAB2		FAM162B
					PJA1	XPNPEP1		FAM167A
					PKD1	XRRA1		FAM171A1
					PKD1L1	YY1AP1		FAM172A
					PKD1L2	ZBED5		FAM188A
					PLA2G4B	ZBTB4		FAM192A
					PLA2G4D	ZC3H7B		FAM210B
					PLCB2	ZC3HC1		FAM211A
					PLCH1	ZCCHC14		FAM216A
					PLEKHA5	ZCCHC2		FAM218A
					PLEKHG5	ZDHHC12		FAM43A
					PLEKHH3	ZDHHC13		FAM45A
					PLOD3	ZDHHC24		FAM49B
					PLXNA2	ZFPL1		FAM69A
					PLXNB3	ZMYND8		FAM78A
					PML	ZNF205		FAM89B
					PNKD	ZNF211		FAM91A1
					PNOC	ZNF274		FAR2
					PNPLA1	ZNF286A		FARP2
					PNPLA7	ZNF296		FBLN1
					PODNL1	ZNF311		FBXO15
					PODXL2	ZNF366		FBXO21
					POLR2C	ZNF446		FBXO27
					POLR2M	ZNF511		FBXW2
					POLR3K	ZNF526		FEV
					POM121	ZNF541		FGD3
					POM121C	ZNF573		FGF9
					POMGNT2	ZNF575		FGFR1OP
					POP7	ZNF639		FGFR1OP2
					POTEE	ZNF680		FIGN
					POTEF	ZNF76		FLNB
					POTEI	ZNF778		FLOT1
					POTEJ	ZNF827		FLRT2
					PPAN-P2RY11	ZNHIT1		FMR1
					PPARGC1B	ZNRF2		FN1
					PPDPF	ZNRF4		FNBP1
					PPP1R13B	ZP3		FNDC3B
					PPP1R3E	ZSWIM1		FNTA
					PPP2R2D	ZSWIM2		FOSL2
					PPP6R1	ZSWIM4		FOXD3
					PPP6R2	ZSWIM5		FOXD4
					PRAMEF11	ZXDA		FOXD4L1
					PRAMEF20	AASDHPPT		FOXF2
					PRAMEF21	ABCC5		FOXN3
					PRAMEF22	ABCD1		FOXO3
					PRAMEF3	ABCF1		FOXP3
					PRDX5	ABHD12		FOXRED2
					PRELP	ABLIM3		FRS2
					PRF1	ACADVL		FST
					PRKAB2	ACAP3		FTSJ2
					PRKAG3	ACSBG2		FUNDC2
					PROM2	ACSL1		FZR1
					PROSER2	ACTL6A		GABRA1
					PRPF38A	ADAMTS2		GABRB1
					PRR12	ADAMTSL4		GALP
					PRR5	ADAT1		GCM2
					PRRC2A	ADD2		GCNT4
					PRRT3	ADGB		GDF6
					PRSS12	ADORA2B		GFI1B
					PRSS36	ADRA2B		GFRAL
					PRSS58	ADRB2		GGACT
					PRX	AGK		GIMAP8
					PSD2	AGTRAP		GIPC1
					PSKH1	AGXT2		GIT2
					PSRC1	AHCYL2		GK
					PTBP1	AIF1L		GLB1
					PTGDR	AIG1		GLB1L
					PTGDR2	AKR7A3		GLI2
					PTGER2	AKTIP		GLRA1
					PTGIR	ALCAM		GLRA3
					PTH1R	ALDH3B2		GMFB
					PTPMT1	ALDH7A1		GMPS
					PTPN23	ALG1		GNE
					PTPRK	AMER1		GNPDA2
					PVRIG	AMOTL1		GNPNAT1
					PXK	AMOTL2		GOLGA8H
					PXN	ANGEL1		GPATCH2
					RAB11FIP5	ANK3		GPC1
					RAB3IL1	ANKRD10		GPC3
					RADIL	ANXA5		GPR110
					RAPGEF3	AP1B1		GPR116
					RAPGEF6	AP1G2		GPR135
					RARRES2	AP1S2		GPR158
					RASGRP2	AP2S1		GPR22
					RBM15B	AP3M2		GPR55
					RBM4	AP4S1		GPR6
					RCOR3	APCDD1L		GPR85
					REPIN1	APH1A		GPRASP2
					RET	ARG2		GPS2
					RFNG	ARHGAP1		GRM6
					RGS9BP	ARHGAP30		GSTCD
					RHBDL1	ARHGEF10L		GSTM2
					RHBDL3	ARHGEF5		GXYLT1
[truncated: 1,099 more rows]
